# Supplementary material for: Simultaneous genome-wide gene expression and transcript isoform profiling in the human malaria parasite
Source: PLoS One. 2017 Nov 7;12(11):e0187595. doi: 10.1371/journal.pone.0187595 (PMC5675406; doi:10.1371/journal.pone.0187595)
Supplement: S5 Table — The Gene ID and exon number are given in columns A and B. Superfamily IDs and any conserved protein domains identified in the CDSS search are given in columns C and D. The PlasmoDB description of the gene is listed in column E. Averaged normalized fluorescent intensity values per exon on the Agilent HD array at the indicated time point are provided in columns F-I, and the averaged intensity for all probes within the entire gene are listed in columns K-M. NI values for the time point are given in N-Q, and SI values are in columns R-W as described in the supplement. Columns X—AA indicate by the “X” which other references or arrays detected alternative splicing. (XLSX) [file pone.0187595.s005.xlsx]

## Sheet: Compiled_Data
GeneID	Exon#	Superfamily	Unique	Description	HD_12hr	HD_24hr	HD_36hr	HD_48hr	Gene_12	Gene_24	Gene_36	Gene_48	NI_12	NI_24	NI_36	NI_48	SI_12_24	SI_12_36	SI_12_48	SI_24_36	SI_24_48	SI_36_48	Lopez	Broadbent	Otto	Sorber	RNA-seq Confirm	Nimblegen
PF3D7_0101300	1	none		Pfmc-2TM Maurer's cleft two transmembrane protein (MC-2TM)	15837.1	17549.3	1785.31	390.18	9894.09	10951.2	1622.63	1282.22	1.60067	1.6025	1.10026	0.304299	-0.00165136	0.540834	2.39511	0.542486	2.39676	1.85428
PF3D7_0101300	2	none		Pfmc-2TM Maurer's cleft two transmembrane protein (MC-2TM)	3951.04	4353.1	1459.95	2174.27	9894.09	10951.2	1622.63	1282.22	0.399333	0.3975	0.899744	1.6957	0.00663825	-1.17192	-2.08622	-1.17856	-2.09285	-0.914295
PF3D7_0102300	1	none		Plasmodium exported protein, unknown function	71.2671	1076.54	226	54.555	341.912	2670.37	1319.62	669.895	0.208437	0.403143	0.171262	0.0814381	-0.95168	0.283405	1.35583	1.23508	2.30751	1.07243
PF3D7_0102700	1	cl13718	TryThrA_C	merozoite-associated tryptophan-rich antigen (MaTrA)	859.071	147.61	29.4	300.96	2010.05	468.772	1348.52	4171.93	0.427388	0.314886	0.0218017	0.0721392	0.440716	4.29304	2.56669	3.85232	2.12597	-1.72634
PF3D7_0103700	6	cl21455	selen_PSTK_euk	L-seryl-tRNA(Sec) kinase, putative (PSTK)	150.253	261.195	81.66	38.05	927.152	1071.49	736.513	785.503	0.162059	0.243767	0.110874	0.0484403	-0.588983	0.5476	1.74224	1.13658	2.33122	1.19464	X				X	X
PF3D7_0108600	1	none		conserved Plasmodium protein, unknown function	385.513	1693.24	2749.58	1115.51	4827.16	4161.26	5448.84	8888.81	0.0798633	0.406907	0.504618	0.125495	-2.34909	-2.65959	-0.652029	-0.310493	1.69706	2.00756						X
PF3D7_0108600	3	none		conserved Plasmodium protein, unknown function	954.329	3206.41	2254.36	1335.93	4827.16	4161.26	5448.84	8888.81	0.1977	0.770538	0.413733	0.150294	-1.96255	-1.06539	0.395524	0.897165	2.35808	1.46091						X
PF3D7_0108600	4	none		conserved Plasmodium protein, unknown function	1040.27	4264.39	2645.89	850.47	4827.16	4161.26	5448.84	8888.81	0.215504	1.02478	0.485587	0.0956787	-2.24953	-1.17201	1.17145	1.07752	3.42098	2.34346						X
PF3D7_0108600	5	none		conserved Plasmodium protein, unknown function	1149.78	3653.99	2767.49	964.385	4827.16	4161.26	5448.84	8888.81	0.23819	0.878097	0.507905	0.108494	-1.88227	-1.09245	1.13449	0.789822	3.01676	2.22694						X
PF3D7_0109500	1	cl17182	Acetyltransf_1	N-acetyltransferase, putative	623.664	588.5	366.605	133.425	1192.41	915.275	976.01	981.1	0.523026	0.642976	0.375616	0.135995	-0.297882	0.477625	1.94333	0.775507	2.24121	1.4657	X				X
PF3D7_0109900	4	cl21502	SEC59	unspecified product	203.485	878.96	2747.55	1032.72	597.078	833.927	1915.96	885.592	0.340802	1.054	1.43403	1.16614	-1.62887	-2.07307	-1.77473	-0.444199	-0.145859	0.29834			X	X	X	X
PF3D7_0111500	5	cl17190	ADK	UMP-CMP kinase, putative	39.8576	141.57	58.715	30.965	843.678	3376.97	8684.33	2631.39	0.0472427	0.0419222	0.00676103	0.0117676	0.172379	2.80478	2.00528	2.6324	1.8329	-0.799499						X
PF3D7_0111800	8	cl02106	IF4E	conserved Plasmodium protein, unknown function	859.506	1118.93	811.475	1123.93	2576.16	5920.2	2332	1164.92	0.333639	0.189003	0.347974	0.964818	0.819879	-0.0606908	-1.53197	-0.88057	-2.35185	-1.47128	X				X	X
PF3D7_0113400	1	cl00583	PRK12585	Plasmodium exported protein, unknown function	411.896	343.515	258.395	243.865	547.325	321.283	497.01	1058.96	0.752562	1.0692	0.519899	0.230287	-0.506649	0.533579	1.70838	1.04023	2.21502	1.1748
PF3D7_0114500	1	none		Plasmodium exported protein (hyp10), unknown function	1299.57	396.695	44.85	34.215	2336.99	876.26	329.235	298.59	0.556085	0.452714	0.136225	0.114589	0.296706	2.02932	2.27884	1.73261	1.98214	0.249527
PF3D7_0201500	1	none		Plasmodium exported protein (hyp9), unknown function	2656.78	1073.44	320.625	131.83	5360.04	2925.53	1645.27	1479.59	0.495663	0.366922	0.194877	0.0890989	0.433888	1.34679	2.47588	0.912907	2.04199	1.12909		X			X
PF3D7_0201600	1	cl23597	PRESAN	PHISTb domain-containing RESA-like protein 1 (RLP1)	3256.36	792.96	137.725	99.6	7650.2	3098.28	1267.13	1763.96	0.425657	0.255936	0.10869	0.0564638	0.733912	1.96947	2.91429	1.23556	2.18038	0.944825						X
PF3D7_0202600	3	cl12334	DUF1189	conserved Plasmodium protein, unknown function	156.466	228.805	29.72	31.66	1336.92	1409.53	1555.62	1686.53	0.117034	0.162327	0.019105	0.0187723	-0.47197	2.61491	2.64025	3.08688	3.11222	0.0253437				X	X	X
PF3D7_0202900	1	cl19890	zf-DHHC	palmitoyltransferase, putative (DHHC12)	317.967	125.13	82.4	179.065	365.944	640.574	752.11	481.037	0.868894	0.19534	0.109558	0.372248	2.15319	2.98748	1.22292	0.83429	-0.930273	-1.76456			X	X	X
PF3D7_0205100	2	none		conserved Plasmodium protein, unknown function	112.23	173.97	74.895	47.27	541.918	325.674	495.457	1105.06	0.207097	0.534185	0.151163	0.0427761	-1.36703	0.454201	2.27543	1.82123	3.64246	1.82123						X
PF3D7_0205300	4	none		conserved Plasmodium protein, unknown function	39.8261	61.375	43.09	53.075	406.091	160.57	330.77	849.91	0.0980719	0.382232	0.130272	0.0624478	-1.96254	-0.409613	0.651189	1.55292	2.61373	1.0608						X
PF3D7_0205700	5	cl17169	RRM_SF	conserved Plasmodium protein, unknown function	255.643	492.295	371.795	171.625	2100.09	1361.97	1757.89	2356.7	0.12173	0.361457	0.2115	0.0728242	-1.57014	-0.796975	0.741194	0.773166	2.31133	1.53817	X		X		X
PF3D7_0206300	1	cl00288	EPSP_synthase	pentafunctional AROM polypeptide, putative, pseudogene (AROM)	1694.2	775.77	50.725	123.79	3389.98	2174.48	966.544	2522.43	0.499767	0.356761	0.0524808	0.0490757	0.486299	3.25139	3.34818	2.76509	2.86188	0.0967821
PF3D7_0207300	5	cl00296	Peptidase_C1	serine repeat antigen 8 (SERA8)	93.8574	227.545	328.615	216.935	268.733	149.877	293.533	444.06	0.349259	1.51821	1.11952	0.488526	-2.12	-1.68051	-0.484138	0.43949	1.63586	1.19637
PF3D7_0209200	8	cl03114	RNase_PH_MTR3	3'exoribonuclease, putative	2378.95	1701.35	109.57	139.505	1623.46	958.31	366.022	438.38	1.46536	1.77536	0.299353	0.318228	-0.27686	2.29133	2.20312	2.56819	2.47998	-0.0882143						X
PF3D7_0209300	2	cl10030	MECDP_synthase	2C-methyl-D-erythritol 2,4-cyclodiphosphate synthase (IspF)	569.716	1573.29	283.595	73.72	391.675	1132.85	599.668	260.632	1.45456	1.38879	0.47292	0.28285	0.0667617	1.62092	2.36248	1.55416	2.29571	0.741558
PF3D7_0209400	6	cl15397	DUF89	conserved protein, unknown function	720.863	1182.17	385.835	257.46	545.173	626.021	1014.24	1107.55	1.32226	1.88839	0.380416	0.232459	-0.514144	1.79736	2.50796	2.3115	3.02211	0.710601	X				X
PF3D7_0211300	6	cl12045	Ubiq_cyt_C_chap	ubiquinol-cytochrome-c reductase complex assembly factor 1, putative	59.1418	488.225	317.595	37.155	166.887	683.259	1026.54	252.554	0.354383	0.714553	0.309384	0.147117	-1.01173	0.195912	1.26835	1.20764	2.28008	1.07243
PF3D7_0213400	2	cl21453	STKc_LKB1_CaMKK	protein kinase 7 (PK7)	93.7958	227.47	534.18	796.635	405.046	959.92	630.195	526.725	0.231568	0.236968	0.847642	1.51243	-0.0332516	-1.87202	-2.70736	-1.83877	-2.67411	-0.835341						X
PF3D7_0213400	3	cl21453	STKc_LKB1_CaMKK	protein kinase 7 (PK7)	96.1984	1093.41	521.8	453.175	405.046	959.92	630.195	526.725	0.2375	1.13906	0.827998	0.860364	-2.26185	-1.8017	-1.85702	0.46015	0.40483	-0.0553197						X
PF3D7_0214200	1	cl00333	Ribosomal_L13	mitochondrial ribosomal protein L13 precursor, putative	205.413	434.225	164.72	102.27	895.817	1436.9	1201.09	1551.45	0.229302	0.302195	0.137143	0.0659188	-0.398231	0.741572	1.79849	1.1398	2.19672	1.05692				X	X
PF3D7_0214700	7	none		conserved Plasmodium protein, unknown function	566.831	152.665	1164.06	395.82	771.175	244.276	5838.61	2514.17	0.735022	0.62497	0.199372	0.157436	0.234001	1.88232	2.22303	1.64832	1.98903	0.340702						X
PF3D7_0214900	5	none		rhoptry neck protein 6 (RON6)	110.224	107.92	7176.72	1389.93	986.984	684.856	12239.8	5042.34	0.111678	0.157581	0.586344	0.275653	-0.496749	-2.39241	-1.30351	-1.89566	-0.806762	1.08889						X
PF3D7_0215100	5	cl17238	RING	RING zinc finger protein, putative	853.238	852.68	509.585	209.315	1566.62	1854.89	3949.61	1742.7	0.544635	0.459693	0.129022	0.12011	0.244619	2.07767	2.18094	1.83306	1.93632	0.103262	X				X
PF3D7_0215900	1	cl19890	zf-DHHC	palmitoyltransferase, putative (DHHC11)	32.3973	40.07	36.32	27.17	237.949	161.15	723.501	883.451	0.136152	0.24865	0.0502004	0.0307544	-0.8689	1.43945	2.14635	2.30835	3.01525	0.706905
PF3D7_0215900	3	cl19890	zf-DHHC	palmitoyltransferase, putative (DHHC11)	34.266	36.255	47.005	30.125	237.949	161.15	723.501	883.451	0.144005	0.224977	0.0649688	0.0340992	-0.643654	1.1483	2.07831	1.79196	2.72196	0.930008
PF3D7_0215900	6	cl19890	zf-DHHC	palmitoyltransferase, putative (DHHC11)	123.561	97.575	291.085	111.715	237.949	161.15	723.501	883.451	0.519275	0.605492	0.402329	0.126453	-0.22161	0.368124	2.0379	0.589733	2.25951	1.66977
PF3D7_0217600	5	none		conserved Plasmodium protein, unknown function	405.207	556.335	165.58	37.015	1737.18	1869.94	1258.46	1180.16	0.233256	0.297515	0.131574	0.0313643	-0.35105	0.826042	2.89471	1.17709	3.24576	2.06867	X			X	X
PF3D7_0217700	4	cl20393	Eapp_C	E2F-associated phosphoprotein, putative	1077.22	623.925	133.28	127.825	2069.43	1021.9	818.638	1333.58	0.520539	0.610556	0.162807	0.0958513	-0.230117	1.67684	2.44114	1.90696	2.67125	0.764294
PF3D7_0219400	1	cl05913	RAMP4	ribosome associated membrane protein RAMP4, putative	1122.5	1212.81	104.205	38.09	2065.9	2032.98	648.918	374.885	0.543347	0.596568	0.160583	0.101604	-0.134812	1.75856	2.41891	1.89337	2.55372	0.660353
PF3D7_0219800	1	cl23070	P_fal_TIGR01639	Plasmodium exported protein (PHISTc), unknown function	4143.04	1655.58	468.96	612.38	3107.16	1273.17	1838.92	1821.06	1.33338	1.30036	0.255019	0.336278	0.0361786	2.38642	1.98737	2.35024	1.95119	-0.39905						X
PF3D7_0220500	1	none		Plasmodium exported protein (hyp2), unknown function	1426.65	251.725	71.265	39.885	2310.95	506.225	461.04	458.44	0.617341	0.497259	0.154574	0.0870016	0.31207	1.99777	2.82695	1.6857	2.51488	0.829188
PF3D7_0220600	1	none		Plasmodium exported protein (hyp9), unknown function	3727.04	1453.24	158.355	57.565	11735.2	5732.86	2327.51	3733.84	0.317596	0.253493	0.0680362	0.0154171	0.325248	2.22282	4.36459	1.89757	4.03934	2.14177
PF3D7_0221100	2	none		Plasmodium exported protein, unknown function, pseudogene	26.7962	45.535	88.155	54.08	115.214	52.8417	91.7317	85.4333	0.232578	0.861725	0.961009	0.633008	-1.88952	-2.04684	-1.44451	-0.157323	0.445004	0.602326						X
PF3D7_0221300	1	none		Plasmodium exported protein, unknown function, pseudogene	45.6877	49.95	61.475	64.725	628.738	164.26	279.445	708.987	0.0726657	0.304091	0.21999	0.0912922	-2.06516	-1.59809	-0.329217	0.467068	1.73594	1.26887
PF3D7_0301200	3	cl21453	STKc_LKB1_CaMKK	serine/threonine protein kinase, FIKK family (FIKK3)	397.893	51.36	38.63	111.44	360.157	63.5017	236.607	798.017	1.10478	0.808798	0.163267	0.139646	0.449903	2.75845	2.98391	2.30855	2.534	0.225455
PF3D7_0301700	1	none		Plasmodium exported protein, unknown function	13768.4	10925.7	812.13	390.08	17363.9	14824.8	3053.18	1972.36	0.792932	0.736987	0.265995	0.197774	0.105557	1.5758	2.00335	1.47024	1.89779	0.427548
PF3D7_0301800	1	none		Plasmodium exported protein, unknown function	1222.71	156.515	281.78	1632.76	2278.08	290.777	3131.98	10267.8	0.536729	0.538264	0.0899686	0.159017	-0.00411857	2.5767	1.75501	2.58082	1.75913	-0.821688
PF3D7_0302000	2	cl02567	WD40	pre-mRNA-splicing factor PRP46, putative (PRP46)	5789.02	7670.86	142.005	213.29	6090.23	6034.78	1057.8	2385.06	0.950541	1.27111	0.134246	0.0894274	-0.419267	2.82387	3.40996	3.24314	3.82923	0.586089						X
PF3D7_0302900	3	cl04271	IBN_N	exportin-1, putative	2113.07	1702.17	199.585	249.86	2253.07	2011.07	939.895	925.432	0.937863	0.846403	0.212348	0.269993	0.148032	2.14294	1.79645	1.99491	1.64842	-0.34649
PF3D7_0304000	1	cl13713	IMCp	inner membrane complex protein 1a, putative (IMC1a)	791.571	276.325	322.645	438.69	618.51	200.566	717.417	1754.97	1.2798	1.37773	0.449731	0.24997	-0.106367	1.50879	2.3561	1.61515	2.46246	0.847312
PF3D7_0304000	3	cl13713	IMCp	inner membrane complex protein 1a, putative (IMC1a)	135.446	52.755	43.84	72.81	618.51	200.566	717.417	1754.97	0.218987	0.263031	0.0611081	0.0414878	-0.264386	1.84141	2.40009	2.10579	2.66447	0.558677
PF3D7_0304700	1	none		conserved Plasmodium protein, unknown function	169.705	165.96	33.62	37.435	289.752	195.107	315.538	657.212	0.585689	0.850608	0.106548	0.0569603	-0.53836	2.45863	3.36211	2.99699	3.90047	0.90348
PF3D7_0309200	2	cl21453	STKc_LKB1_CaMKK	serine/threonine protein kinase, putative (ARK2)	50.2347	281.26	732.14	251.07	467.09	727.217	1432.16	1057.71	0.107548	0.386762	0.511212	0.237372	-1.84646	-2.24894	-1.14217	-0.402475	0.704297	1.10677
PF3D7_0310100	3	cl08302	EFh	calcium-dependent protein kinase 3 (CDPK3)	168.717	118.91	57.315	96.855	1208.64	439.781	657.7	1884.7	0.139593	0.270384	0.0871446	0.05139	-0.953789	0.67974	1.44166	1.63353	2.39545	0.761922						X
PF3D7_0311000	1	none		conserved Plasmodium protein, unknown function	104.123	59.265	41.4	55.51	131.407	80.215	190.343	371.555	0.792374	0.738827	0.217503	0.149399	0.100944	1.86515	2.40701	1.7642	2.30606	0.541861	X			X	X	X
PF3D7_0311400	1	cl21453	STKc_LKB1_CaMKK	protein kinase, putative	27.0018	30.37	27.73	31.91	880.33	415.6	908.383	2158.26	0.0306723	0.0730751	0.0305268	0.0147851	-1.25244	0.0068624	1.05279	1.2593	2.30524	1.04593						X
PF3D7_0311600	4	cl04619	Ribophorin_I	dolichyl-diphosphooligosaccharide--protein glycosyltransferase subunit 1, putative	41.0362	220.865	190.115	307.62	206.252	559.574	302.363	262.499	0.198961	0.394702	0.628764	1.17189	-0.988276	-1.66003	-2.55828	-0.671755	-1.57	-0.898247	X				X
PF3D7_0311700	11	cl11403	pepsin_like	plasmepsin VI	68.9509	79	32.81	25.985	649.28	334.256	377.041	542.712	0.106196	0.236346	0.0870197	0.0478799	-1.15417	0.287314	1.14924	1.44148	2.30341	0.861922	X			X	X
PF3D7_0313600	1	none		conserved Plasmodium protein, unknown function	172.306	578.505	233.415	145.795	612.941	980.764	1680.98	2170.24	0.281114	0.589852	0.138856	0.0671794	-1.0692	1.01756	2.06506	2.08676	3.13426	1.0475				X	X	X
PF3D7_0313600	4	none		conserved Plasmodium protein, unknown function	32.5218	366.67	374.69	47.415	612.941	980.764	1680.98	2170.24	0.0530586	0.373862	0.222899	0.0218479	-2.81685	-2.07073	1.28009	0.746112	4.09694	3.35083				X	X	X
PF3D7_0313700	2	none		conserved Plasmodium protein, unknown function	65.5845	1661.62	3564.33	699.225	232.895	1645.86	1991.1	555.409	0.281605	1.00957	1.79013	1.25894	-1.842	-2.66832	-2.16046	-0.826322	-0.31846	0.507862				X	X	X
PF3D7_0313700	3	none		conserved Plasmodium protein, unknown function	26.13	533.295	1160.41	148.03	232.895	1645.86	1991.1	555.409	0.112196	0.324021	0.582802	0.266524	-1.53006	-2.37698	-1.24824	-0.846917	0.281822	1.12874				X	X	X
PF3D7_0313700	4	none		conserved Plasmodium protein, unknown function	46.5645	822.29	1823.85	305.585	232.895	1645.86	1991.1	555.409	0.199937	0.49961	0.916	0.550198	-1.32125	-2.1958	-1.4604	-0.874546	-0.139148	0.735398				X	X	X
PF3D7_0313700	14	none		conserved Plasmodium protein, unknown function	461.52	2830.85	910.27	413.205	232.895	1645.86	1991.1	555.409	1.98167	1.71998	0.45717	0.743965	0.204324	2.11591	1.41341	1.91159	1.20908	-0.702503				X	X	X
PF3D7_0314100	1	cl09350	V-SNARE	vesicle transport v-SNARE protein, putative	174.036	227.23	78.905	66.6	1905.01	949.236	1329.51	1796.9	0.0913568	0.239382	0.0593491	0.0370638	-1.38973	0.622285	1.3015	2.01202	2.69123	0.679214			X	X	X
PF3D7_0314800	1	none		conserved Plasmodium protein, unknown function	84.8594	113.9	1355.72	502.085	1901.03	1773.43	2751.97	2284.29	0.0446387	0.0642257	0.492635	0.219799	-0.524858	-3.46415	-2.29982	-2.9393	-1.77496	1.16434
PF3D7_0315000	1	cl02254	COG5431	zinc finger protein, putative	55.1977	759.865	920.28	149.86	359.598	900.26	1075.13	894.072	0.153498	0.844051	0.855967	0.167615	-2.45911	-2.47933	-0.126928	-0.0202255	2.33218	2.3524				X	X
PF3D7_0315300	5	none		conserved Plasmodium protein, unknown function	159.91	78.1	103.655	74.965	326.537	223.574	438.748	837.849	0.489716	0.349326	0.236252	0.0894731	0.487374	1.05162	2.45242	0.564246	1.96505	1.4008		X			X
PF3D7_0317400	2	cl17012	GINS_A_psf2	conserved Plasmodium protein, unknown function	97.4929	379.85	1170.81	280.37	989.249	2122.62	2078.87	1172.03	0.0985524	0.178953	0.563193	0.239218	-0.860621	-2.51467	-1.27936	-1.65405	-0.418742	1.2353
PF3D7_0317700	2	cl20042	DUF1103	CPSF (cleavage and polyadenylation specific factor), subunit A, putative	168.146	202.225	614.05	475.41	976.458	991.532	579.082	623.495	0.1722	0.203952	1.06039	0.762492	-0.244147	-2.62243	-2.14664	-2.37829	-1.90249	0.475795	X				X	X
PF3D7_0317700	4	cl20042	DUF1103	CPSF (cleavage and polyadenylation specific factor), subunit A, putative	97.0807	153.965	231.9	152.73	976.458	991.532	579.082	623.495	0.0994213	0.15528	0.400462	0.244958	-0.643245	-2.01004	-1.30091	-1.36679	-0.657662	0.709131	X				X	X
PF3D7_0318400	1	none		conserved Plasmodium protein, unknown function	78.0148	52.285	51.96	65.765	281.52	106.694	293.64	573.92	0.27712	0.490048	0.176951	0.114589	-0.822412	0.64716	1.27404	1.46957	2.09645	0.626879	X				X	X
PF3D7_0318400	8	none		conserved Plasmodium protein, unknown function	24.55	24.03	23.94	23.81	281.52	106.694	293.64	573.92	0.0872052	0.225224	0.0815283	0.0414867	-1.36888	0.0971134	1.07177	1.46599	2.44064	0.974653	X				X	X
PF3D7_0318400	9	none		conserved Plasmodium protein, unknown function	24.73	25.405	25.47	24.49	281.52	106.694	293.64	573.92	0.0878447	0.238112	0.0867387	0.0426715	-1.43861	0.0182797	1.04168	1.45689	2.48029	1.0234	X				X	X
PF3D7_0318400	11	none		conserved Plasmodium protein, unknown function	318.083	158.8	148.77	129.925	281.52	106.694	293.64	573.92	1.12988	1.48837	0.50664	0.226382	-0.397569	1.15713	2.31934	1.5547	2.71691	1.1622	X				X	X
PF3D7_0318400	12	none		conserved Plasmodium protein, unknown function	78.1006	78.615	40.315	49.73	281.52	106.694	293.64	573.92	0.277425	0.736829	0.137294	0.0866498	-1.40923	1.01483	1.67883	2.42406	3.08806	0.663998	X				X	X
PF3D7_0318400	14	none		conserved Plasmodium protein, unknown function	1097.46	323.95	330.88	445.53	281.52	106.694	293.64	573.92	3.89833	3.03626	1.12682	0.776293	0.360558	1.7906	2.32818	1.43004	1.96762	0.537583	X				X	X
PF3D7_0318400	15	none		conserved Plasmodium protein, unknown function	169.365	76.895	92.39	71.855	281.52	106.694	293.64	573.92	0.601608	0.720708	0.314636	0.1252	-0.260593	0.935137	2.26458	1.19573	2.52518	1.32945	X				X	X
PF3D7_0318800	4	cl21457	TIM	triosephosphate isomerase, putative	116.971	54.145	35.38	36.87	165.363	84.9475	133.91	217.412	0.707362	0.637394	0.264207	0.169585	0.150264	1.42078	2.06044	1.27051	1.91017	0.639658
PF3D7_0320100	6	cl16386	Longin	protein transport protein SEC22 (SEC22)	744.44	708.285	88.255	50.395	1460.18	1333.7	1319.08	849.212	0.509827	0.531066	0.0669067	0.0593432	-0.058883	2.92979	3.10285	2.98867	3.16173	0.173066				X	X	X
PF3D7_0321200	1	cl10571	GT_GPT_euk	UDP-N-acetylglucosamine--dolichyl-phosphate N-acetylglucosaminephosphotransferase, putative (ALG7)	266.13	134.11	845.66	489.825	812.9	1577.2	1372.38	932.813	0.327383	0.0850306	0.616198	0.525105	1.94493	-0.912415	-0.681626	-2.85734	-2.62655	0.230789	X				X	X
PF3D7_0321200	4	cl10571	GT_GPT_euk	UDP-N-acetylglucosamine--dolichyl-phosphate N-acetylglucosaminephosphotransferase, putative (ALG7)	182.576	656.255	173.725	60.76	812.9	1577.2	1372.38	932.813	0.224598	0.41609	0.126586	0.0651363	-0.889548	0.827224	1.78581	1.71677	2.67536	0.958589	X				X	X
PF3D7_0321400	4	cl21453	STKc_LKB1_CaMKK	protein kinase, putative	26.8053	108.865	2626.71	266.97	481.661	423.513	10286.6	3429.76	0.0556517	0.257052	0.255353	0.0778392	-2.20756	-2.19799	-0.48407	0.00956972	1.72349	1.71392	X				X
PF3D7_0321700	3	cl20018	PHA01351	microtubule and actin binding protein, putative	47.4484	321.495	1313.16	397.265	288.008	573.595	1701.21	710.601	0.164747	0.560491	0.771898	0.559055	-1.76644	-2.22816	-1.76274	-0.461719	0.00370238	0.465421						X
PF3D7_0322200	6	none		conserved Plasmodium protein, unknown function	26.23	68.98	426.875	232.75	142.847	121.628	432.394	224.498	0.183624	0.56714	0.987237	1.03676	-1.62695	-2.42665	-2.49726	-0.799692	-0.870303	-0.0706109
PF3D7_0322800	2	none		conserved Plasmodium protein, unknown function	196.624	50.975	45.39	115.155	832.309	558.44	180.94	244.028	0.236239	0.0912811	0.250857	0.471894	1.37186	-0.0866172	-0.998216	-1.45848	-2.37007	-0.911598
PF3D7_0401700	1	none		Plasmodium exported protein, unknown function, pseudogene	1820.97	4056.02	105.55	27.01	1339.08	2755.95	340.087	533.082	1.35987	1.47173	0.310361	0.0506676	-0.11405	2.13144	4.74626	2.24549	4.86031	2.61481
PF3D7_0401800	1	cl23597	PRESAN	Plasmodium exported protein (PHISTb), unknown function (PfD80)	55542.8	38309.2	7127.6	2124.3	41199.7	27656.8	10083.2	7717.85	1.34813	1.38517	0.706878	0.275246	-0.0390937	0.931433	2.29217	0.970526	2.33127	1.36074						X
PF3D7_0402000	1	cl23070	P_fal_TIGR01639	Plasmodium exported protein (PHISTa), unknown function	5947.12	12023.7	2037.88	244.49	8688.11	17197.3	6063.31	2295.38	0.684513	0.699161	0.3361	0.106514	-0.0305477	1.02619	2.68403	1.05673	2.71458	1.65785
PF3D7_0403900	1	cl02566	SET	SET domain protein, putative (SET8)	35.4819	188.17	127.23	71.56	336.658	373.582	1033.79	863.658	0.105395	0.503691	0.123072	0.0828569	-2.25674	-0.223701	0.347107	2.03304	2.60384	0.570809
PF3D7_0405200	1	cl14775	PTZ00447	ag-1 blood stage membrane protein homologue (MAg-1)	64.4146	231.995	1803.95	405.845	805.457	1231.18	4731.2	2526.54	0.0799728	0.188433	0.381288	0.160633	-1.23647	-2.2533	-1.00618	-1.01683	0.230286	1.24711
PF3D7_0405200	6	cl14775	PTZ00447	ag-1 blood stage membrane protein homologue (MAg-1)	34.0583	196.655	571.685	83.6	805.457	1231.18	4731.2	2526.54	0.0422844	0.159729	0.120833	0.0330887	-1.91743	-1.51481	0.353786	0.402612	2.27121	1.8686
PF3D7_0405900	1	cl00043	CCP	apical sushi protein (ASP)	27.4504	29.31	2002.95	201.255	612.12	375.485	9634.5	4020.28	0.0448449	0.078059	0.207894	0.05006	-0.799623	-2.21283	-0.158714	-1.41321	0.640909	2.05412
PF3D7_0406400	7	cl00446	PLN02469	cytosolic glyoxalase II (cGloII)	930.234	553.04	297.975	180.44	1426.28	1093.25	1983.63	1433.14	0.652208	0.505866	0.150217	0.125905	0.366578	2.11828	2.373	1.7517	2.00642	0.254715
PF3D7_0406700	6	none		conserved Plasmodium protein, unknown function	42.29	410.68	1229.86	228.07	591.111	1514.84	3066.23	1656.13	0.0715433	0.271104	0.401097	0.137713	-1.92196	-2.48706	-0.944775	-0.565104	0.977184	1.54229
PF3D7_0406900	7	none		conserved Plasmodium protein, unknown function	265.533	88.755	48.2	62.83	356.099	125.433	289.481	713.48	0.745671	0.707592	0.166505	0.0880613	0.075623	2.16298	3.08196	2.08735	3.00634	0.918983						X
PF3D7_0408300	3	cl02656	ZnF_RBZ	zinc finger, RAN binding protein, putative	1774.52	2322.67	333.625	144.235	2517.54	2617.93	1236.85	1319.63	0.704861	0.887216	0.269737	0.1093	-0.331947	1.38578	2.68905	1.71773	3.021	1.30327						X
PF3D7_0408400	2	none		conserved Plasmodium protein, unknown function	42.8239	529.145	830.57	356.48	856.841	863.902	1409.61	1219.83	0.0499789	0.612506	0.589219	0.292239	-3.61533	-3.55941	-2.54776	0.0559201	1.06758	1.01166
PF3D7_0408700	1	cl02616	MACPF	sporozoite micronemal protein essential for cell traversal (PLP1)	257.713	26.055	28.88	50.85	345.515	113.952	527.005	1104.32	0.745881	0.228649	0.0548002	0.0460465	1.70581	3.76669	4.01778	2.06088	2.31197	0.251091
PF3D7_0408900	5	none		tRNA N6-adenosine threonylcarbamoyltransferase (KAE1)	151.302	2401.07	407.085	44.24	409.019	2741.05	1160.24	676.617	0.369915	0.875966	0.350863	0.0653841	-1.24368	0.0762882	2.50018	1.31997	3.74386	2.4239	X			X	X	X
PF3D7_0414000	1	cl05797	SMC_hinge	chromosome associated protein, putative	387.349	2204.65	344.285	474.3	502.582	2315.15	1940	776.31	0.770717	0.952271	0.177467	0.610968	-0.305171	2.11865	0.335106	2.42382	0.640277	-1.78355
PF3D7_0414900	11	cl08232	RuBisCO_large_III	armadillo-domain containing rhoptry protein (ARO)	1236.9	258.265	4509.29	2470.49	2666.42	432.046	29096.2	17508.9	0.46388	0.597773	0.154979	0.141099	-0.365846	1.58168	1.71704	1.94753	2.08289	0.135361			X		X
PF3D7_0415500	1	cl17169	RRM_SF	nuclear cap-binding protein, putative	11870.4	10433.5	293.11	420.005	12485.4	11965.2	3575.51	4625.57	0.950742	0.871987	0.0819771	0.0908007	0.124747	3.53576	3.38828	3.41101	3.26353	-0.147482						X
PF3D7_0416800	2	cl21455	selen_PSTK_euk	small GTP-binding protein sar1 (SAR1)	4295.18	3129.38	254.435	104.255	10425.3	11668.7	4390.27	2974.03	0.411996	0.268186	0.0579543	0.0350552	0.619393	2.82964	3.55493	2.21025	2.93554	0.72529
PF3D7_0418000	3	none		conserved Plasmodium protein, unknown function	51.3248	104.91	499.125	79.05	407.501	276.073	826.939	879.812	0.12595	0.380008	0.603581	0.0898488	-1.59318	-2.26069	0.487283	-0.667518	2.08046	2.74798	X	X		X	X	X
PF3D7_0418800	5	cl01535	TPM	conserved Plasmodium protein, unknown function	84.4463	68.145	33.045	26.885	173.547	60.8717	90.455	130.657	0.48659	1.11949	0.36532	0.205767	-1.20206	0.413547	1.24169	1.61561	2.44375	0.828148	X				X
PF3D7_0419000	3	none		conserved Plasmodium protein, unknown function	102.213	53.125	250.95	439.1	429.887	411.364	902.663	673.347	0.237767	0.129143	0.278011	0.652115	0.880572	-0.225595	-1.45558	-1.10617	-2.33615	-1.22999						X
PF3D7_0419000	4	none		conserved Plasmodium protein, unknown function	962.426	271.785	384.79	588.8	429.887	411.364	902.663	673.347	2.23879	0.660692	0.426283	0.874438	1.76067	2.39284	1.35629	0.632165	-0.404378	-1.03654						X
PF3D7_0421700	1	none		conserved Plasmodium protein, unknown function	79.1898	42.32	66.44	98.14	80.8091	144.83	90.639	78.85	0.979962	0.292205	0.733018	1.24464	1.74575	0.418877	-0.344934	-1.32687	-2.09068	-0.76381
PF3D7_0421700	2	none		conserved Plasmodium protein, unknown function	37.5066	39.185	75.06	96.58	80.8091	144.83	90.639	78.85	0.464138	0.270559	0.82812	1.22486	0.778612	-0.835287	-1.39999	-1.6139	-2.1786	-0.564701
PF3D7_0421700	5	none		conserved Plasmodium protein, unknown function	26.5432	473.17	54.515	26.385	80.8091	144.83	90.639	78.85	0.328467	3.26707	0.601452	0.334623	-3.31418	-0.872699	-0.0267852	2.44148	3.28739	0.845914
PF3D7_0423900	1	none		probable protein, unknown function	2716.63	538.675	4388.59	7729.85	9576.18	5958	10025.6	13697.8	0.283687	0.090412	0.43774	0.564314	1.64971	-0.625777	-0.992201	-2.27549	-2.64191	-0.366424
PF3D7_0424500	3	cl21453	STKc_LKB1_CaMKK	serine/threonine protein kinase, FIKK family (FIKK4.1)	3893.76	615.19	168.18	696.07	5872.81	947.322	1368.69	4865.43	0.663015	0.649399	0.122876	0.143064	0.0299363	2.43183	2.21238	2.4019	2.18244	-0.219457						X
PF3D7_0425000	6	none		Plasmodium exported protein, unknown function, pseudogene	154.75	30.795	29.09	100.82	186.967	78.145	142.158	255.627	0.827687	0.394075	0.204631	0.394403	1.07061	2.01606	1.06941	0.945443	-0.00119907	-0.946642
PF3D7_0425300	1	cl23070	P_fal_TIGR01639	Plasmodium exported protein (PHISTa), unknown function, pseudogene	25.6937	25.21	24.795	24.355	224.82	65.4733	361.215	773.797	0.114286	0.385042	0.0686433	0.0314747	-1.75237	0.735453	1.86038	2.48783	3.61275	1.12493
PF3D7_0500800	1	cl02542	DnaJ	mature parasite-infected erythrocyte surface antigen (MESA)	12807.8	36739.2	9833.45	2537.47	18717.8	36183.9	20986.3	11239.8	0.684257	1.01535	0.468564	0.225756	-0.569364	0.546291	1.59977	1.11565	2.16914	1.05348
PF3D7_0500900	3	cl21453	STKc_LKB1_CaMKK	serine/threonine protein kinase, FIKK family (FIKK5)	169.489	368.11	187.61	52.235	419.834	460.478	923.03	655.34	0.403705	0.799409	0.203254	0.0797067	-0.985634	0.990013	2.34053	1.97565	3.32616	1.35051	X				X	X
PF3D7_0503600	3	cl22853	MYSc_Myo24A	myosin B (MyoB)	172.668	36.5	3445.8	1622.39	396.46	187.846	2659.94	1563.23	0.435524	0.194308	1.29544	1.03785	1.1644	-1.57262	-1.25277	-2.73703	-2.41718	0.31985
PF3D7_0504100	4	cl01438	zf-AN1	AN1-like zinc finger family protein	303.146	728.305	211.485	74.57	810.818	680.788	645.735	1011.54	0.373877	1.0698	0.327511	0.0737193	-1.5167	0.191021	2.34245	1.70772	3.85915	2.15143
PF3D7_0504500	5	cl01535	TPM	conserved Plasmodium protein, unknown function	375.209	185.985	445.49	602.265	727.247	264.65	1678.3	3453.23	0.515931	0.702758	0.265441	0.174406	-0.445851	0.958786	1.56472	1.40464	2.01058	0.605939	X			X	X	X
PF3D7_0504500	6	cl01535	TPM	conserved Plasmodium protein, unknown function	25.0048	23.91	23.74	23.78	727.247	264.65	1678.3	3453.23	0.0343829	0.0903457	0.0141453	0.00688631	-1.39377	1.28137	2.31989	2.67514	3.71365	1.03852	X			X	X	X
PF3D7_0506400	1	none		conserved Plasmodium protein, unknown function	63.2241	41.9	40.41	57.82	148.6	57.5667	202.272	427.7	0.425464	0.727852	0.199781	0.135188	-0.774607	1.09062	1.65407	1.86523	2.42868	0.563449	X				X
PF3D7_0506400	5	none		conserved Plasmodium protein, unknown function	61.8814	36.18	32.61	48.65	148.6	57.5667	202.272	427.7	0.416429	0.628489	0.161219	0.113748	-0.593816	1.36905	1.87223	1.96287	2.46605	0.50318	X				X
PF3D7_0508200	1	cl02759	TRAM_LAG1_CLN8	longevity-assurance (LAG1) protein, putative	113.397	35.48	67.195	36.625	727.229	815.378	1136.41	1179.65	0.15593	0.0435136	0.0591294	0.0310472	1.84136	1.39895	2.32836	-0.442409	0.487001	0.92941				X	X
PF3D7_0509200	2	cl19302	LRR_4	leucine-rich repeat protein (LRR2)	273.367	107.87	298.71	653.235	534.693	402.183	200.91	341.519	0.51126	0.268212	1.48679	1.91274	0.930686	-1.54007	-1.90351	-2.47075	-2.83419	-0.363441						X
PF3D7_0509300	1	none		conserved Plasmodium protein, unknown function	397.841	410.055	91.255	87.515	846.419	794.808	484.457	791.795	0.470028	0.515917	0.188365	0.110527	-0.134393	1.31921	2.08834	1.45361	2.22274	0.76913	X				X
PF3D7_0509400	1	cl04873	RNA_pol_Rpb1_3	RNA polymerase I (RNAPI)	4308.59	2554.86	1271.27	2774.16	8304.18	6099.22	724.368	1657.07	0.518846	0.418882	1.755	1.67413	0.308761	-1.7581	-1.69004	-2.06686	-1.9988	0.0680615
PF3D7_0510000	1	none		conserved Plasmodium protein, unknown function	50.9814	75.62	154.69	55.025	248.496	470.771	1165.45	1085.51	0.20516	0.16063	0.13273	0.0506906	0.353005	0.628257	2.01696	0.275252	1.66395	1.3887						X
PF3D7_0510000	4	none		conserved Plasmodium protein, unknown function	142.142	398.275	692.425	171.27	248.496	470.771	1165.45	1085.51	0.57201	0.846006	0.594126	0.157779	-0.564628	-0.0547286	1.85814	0.509899	2.42277	1.91287						X
PF3D7_0510000	5	none		conserved Plasmodium protein, unknown function	28.0918	100.31	140.935	41.36	248.496	470.771	1165.45	1085.51	0.113047	0.213076	0.120927	0.038102	-0.914441	-0.0972134	1.56899	0.817228	2.48343	1.6662						X
PF3D7_0510000	7	none		conserved Plasmodium protein, unknown function	111.559	755.545	909.07	345.665	248.496	470.771	1165.45	1085.51	0.448937	1.60491	0.780015	0.318436	-1.83791	-0.796988	0.495509	1.04092	2.33342	1.2925						X
PF3D7_0510300	1	none		stripes inner membrane complex protein, putative (SIP)	25.3814	24.08	23.94	24.06	255.461	114.055	337.082	758.148	0.0993552	0.211126	0.0710214	0.0317352	-1.08744	0.484342	1.64651	1.57178	2.73395	1.16217	X				X
PF3D7_0511700	4	cl00698	CGI-121	EKC/KEOPS complex subunit CGI121 (CGI121)	372.644	298.63	49.965	79.44	635.085	414.761	278.805	249.16	0.586762	0.720005	0.179211	0.318831	-0.295231	1.71111	0.879982	2.00634	1.17521	-0.831132
PF3D7_0512100	1	none		conserved Plasmodium protein, unknown function	359.264	657.62	272.07	309.385	1344.51	1579.91	408.7	254.312	0.267208	0.416238	0.665696	1.21655	-0.639444	-1.3169	-2.18676	-0.677454	-1.54732	-0.869865
PF3D7_0513900	2	none		conserved Plasmodium protein, unknown function	32.2947	169.915	77.585	59.53	232.564	293.848	303.312	261.24	0.138863	0.578242	0.255792	0.227875	-2.05801	-0.881307	-0.714575	1.1767	1.34343	0.166732		X			X
PF3D7_0514000	3	cl17255	TTL	tubulin--tyrosine ligase, putative (TTL)	87.7509	99.165	66.575	33.41	262.54	305.348	321.398	445.853	0.334238	0.32476	0.207142	0.074935	0.0415017	0.690259	2.15717	0.648757	2.11566	1.46691
PF3D7_0514600	5	cl00339	RPI_A	ribose 5-phosphate epimerase, putative	1995.16	2143.68	189.435	174.545	1771.76	1718.54	810.523	934.534	1.12609	1.24739	0.23372	0.186772	-0.147592	2.26847	2.59197	2.41606	2.73956	0.323498	X				X	X
PF3D7_0515600	4	none		conserved Plasmodium protein, unknown function	30.9357	39.325	34.17	27.08	469.524	218.139	584.54	1153.63	0.0658875	0.180275	0.0584562	0.0234737	-1.45212	0.172648	1.48896	1.62477	2.94108	1.31631				X	X	X
PF3D7_0515600	10	none		conserved Plasmodium protein, unknown function	506.369	267.48	264.65	266.45	469.524	218.139	584.54	1153.63	1.07847	1.22619	0.452749	0.230967	-0.18519	1.25221	2.22323	1.4374	2.40842	0.971027				X	X	X
PF3D7_0516500	1	cl21472	MFS	metabolite/drug transporter, putative	91.4487	84.65	43.41	35.515	321.363	201.488	183.694	346.219	0.284565	0.420124	0.236317	0.10258	-0.562057	0.268035	1.47201	0.830092	2.03407	1.20398	X				X	X
PF3D7_0516500	2	cl21472	MFS	metabolite/drug transporter, putative	129.597	38.025	33.265	27.04	321.363	201.488	183.694	346.219	0.403271	0.188721	0.181089	0.0781008	1.0955	1.15505	2.36834	0.0595527	1.27284	1.21329	X				X	X
PF3D7_0516700	1	cl02553	Peptidase_C19R	ubiquitin carboxyl-terminal hydrolase 2, putative	509.424	352.125	219.54	90	1250.86	859.547	1908.57	1426.38	0.407258	0.409664	0.115029	0.0630968	-0.00849611	1.82395	2.69031	1.83245	2.6988	0.866354
PF3D7_0518300	1	cl00467	proteasome_beta_type_1	proteasome subunit beta type-1, putative	744.447	1488.74	158.615	83.045	4717.4	11055.9	5964.02	2241.68	0.157809	0.134656	0.0265953	0.0370459	0.228897	2.56893	2.09079	2.34004	1.8619	-0.478142
PF3D7_0520100	5	cl00120	PP2Cc	protein phosphatase PPM9, putative (PPM9)	2339.5	1563.93	113.185	153.405	1794.28	1116.27	496.439	567.206	1.30387	1.40103	0.227994	0.270457	-0.103693	2.51573	2.26932	2.61942	2.37302	-0.246405
PF3D7_0521000	1	none		conserved Plasmodium protein, unknown function	3368.84	3438.66	217.535	230.31	3216.62	3384.8	834.133	1130.39	1.04732	1.01591	0.260792	0.203744	0.0439273	2.00573	2.36187	1.96181	2.31795	0.356139
PF3D7_0521100	6	none		conserved Plasmodium protein, unknown function	28.9576	149.635	98.905	28.4	166.954	123.339	75.6431	101.397	0.173447	1.2132	1.30752	0.280088	-2.80626	-2.91427	-0.691385	-0.108013	2.11487	2.22288
PF3D7_0521100	7	none		conserved Plasmodium protein, unknown function	34.4955	158.85	45.05	26.3	166.954	123.339	75.6431	101.397	0.206617	1.28792	0.59556	0.259377	-2.64001	-1.52729	-0.328094	1.11272	2.31192	1.1992
PF3D7_0521900	5	none		conserved Plasmodium protein, unknown function	92.2167	198.285	124.905	87.275	128.392	95.8037	122.23	216.424	0.718245	2.0697	1.02188	0.40326	-1.52687	-0.508685	0.832766	1.01819	2.35964	1.34145						X
PF3D7_0523100	1	cl08432	Peptidase_M16_C	mitochondrial processing peptidase alpha subunit, putative	475.292	800.57	276.64	91.07	1769.04	2194.76	1560.31	1759.54	0.268673	0.364764	0.177298	0.0517578	-0.441114	0.599671	2.376	1.04078	2.81711	1.77633
PF3D7_0526900	4	cl03099	EMP24_GP25L	transmembrane emp24 domain-containing protein, putative	1144.77	657.77	523.655	315.12	6125.3	4487.39	10581.9	8064.41	0.186892	0.146582	0.049486	0.0390754	0.350496	1.91711	2.25787	1.56662	1.90738	0.34076	X				X
PF3D7_0527600	1	none		conserved Plasmodium protein, unknown function	108.319	307.075	65.29	60.925	721.761	1910.82	1897.78	705.512	0.150077	0.160703	0.0344034	0.0863557	-0.0987005	2.12507	0.797335	2.22378	0.896035	-1.32774	X		X		X
PF3D7_0528400	2	cl19890	zf-DHHC	palmitoyltransferase (DHHC7)	1046.49	522.84	1885.04	1113.58	915.318	663.51	8302.45	2963.87	1.14331	0.787991	0.227046	0.375718	0.536968	2.33216	1.6055	1.79519	1.06853	-0.726664
PF3D7_0528500	4	cl03143	F-actin_cap_A	F-actin-capping protein subunit alpha, putative (CPalpha)	33.825	169.085	332.675	47.67	263.493	377.531	341.822	148.181	0.128372	0.447871	0.97324	0.321702	-1.80276	-2.92247	-1.3254	-1.11971	0.477358	1.59707	X			X	X	X
PF3D7_0528500	5	cl03143	F-actin_cap_A	F-actin-capping protein subunit alpha, putative (CPalpha)	80.1819	394.01	427.345	138.635	263.493	377.531	341.822	148.181	0.304303	1.04365	1.2502	0.935582	-1.77806	-2.03857	-1.62035	-0.260516	0.157703	0.41822	X			X	X	X
PF3D7_0528900	5	none		conserved Plasmodium protein, unknown function	155.591	146.055	48.615	65.9	412.475	149.601	118.056	328.336	0.377214	0.976295	0.411795	0.200709	-1.37193	-0.126543	0.910279	1.24539	2.28221	1.03682	X				X
PF3D7_0528900	8	none		conserved Plasmodium protein, unknown function	65.9366	66.285	100.745	173.57	412.475	149.601	118.056	328.336	0.159856	0.443078	0.853364	0.528635	-1.47079	-2.41639	-1.7255	-0.945602	-0.254711	0.69089	X				X
PF3D7_0529200	2	cl21472	MFS	sugar transporter, putative	52.1971	109.94	129.85	98.365	763.04	608.609	457.151	795.561	0.0684069	0.180641	0.284042	0.123642	-1.40092	-2.05389	-0.85396	-0.652975	0.546956	1.19993	X				X	X
PF3D7_0529200	3	cl21472	MFS	sugar transporter, putative	73.6052	157.72	29.14	25.62	763.04	608.609	457.151	795.561	0.0964632	0.259148	0.0637426	0.0322037	-1.42573	0.597721	1.58275	2.02345	3.00848	0.985032	X				X	X
PF3D7_0529500	1	cl00607	unchar_dom_2	cell cycle regulator protein, putative	349.395	308.005	73.835	31.37	1735.92	1600.6	1063.61	867.196	0.201274	0.19243	0.069419	0.0361741	0.0648223	1.53576	2.47613	1.47093	2.41131	0.940375		X			X
PF3D7_0530300	3	none		conserved Plasmodium membrane protein, unknown function	373.271	170.19	254.27	217.78	289.252	377.812	941.485	499.063	1.29047	0.450463	0.270073	0.436377	1.51842	2.25647	1.56425	0.738056	0.0458305	-0.692225						X
PF3D7_0530800	9	cl09918	CPW_WPC	CPW-WPC family protein	329.452	424.81	79.655	95.265	224.694	214.056	214.382	209.691	1.46622	1.98458	0.371556	0.454312	-0.436726	1.98045	1.69035	2.41718	2.12708	-0.290105	X			X	X
PF3D7_0532300	1	cl07586	CENP-B_dimeris	Plasmodium exported protein (PHISTb), unknown function	18227.1	3925.69	322.155	324.885	31746.3	10292.5	2606.55	2986.31	0.574148	0.381412	0.123594	0.108791	0.590072	2.21581	2.39986	1.62574	1.80979	0.184049						X
PF3D7_0532400	1	cl23597	PRESAN	lysine-rich membrane-associated PHISTb protein (LyMP)	2120.03	784.995	205.015	45.55	12607.9	7378.59	3187.45	2992.28	0.168152	0.106388	0.0643193	0.0152225	0.660424	1.38644	3.46548	0.726013	2.80506	2.07904						X
PF3D7_0532600	1	none		Plasmodium exported protein, unknown function	1222.55	423.15	26.82	25.11	2352.47	1189.78	713.68	1013.81	0.519688	0.355655	0.0375799	0.024768	0.547166	3.78961	4.3911	3.24245	3.84393	0.601482
PF3D7_0601700	1	cl23070	P_fal_TIGR01639	Plasmodium exported protein (PHISTa), unknown function, pseudogene	542.044	204.38	27.66	31.49	1815.02	822.125	624.81	1228.97	0.298643	0.2486	0.0442695	0.025623	0.264597	2.75404	3.54291	2.48944	3.27831	0.788874	X				X
PF3D7_0603800	12	none		centrosomal protein CEP76, putative (CEP76)	25.1608	113.27	867.305	155.145	387.267	598.112	2784.01	1207.41	0.0649702	0.189379	0.311531	0.128494	-1.54343	-2.26153	-0.983856	-0.718098	0.559572	1.27767						X
PF3D7_0603800	13	none		centrosomal protein CEP76, putative (CEP76)	24.2338	172.69	1073.54	265.535	387.267	598.112	2784.01	1207.41	0.0625766	0.288725	0.385608	0.219922	-2.206	-2.62344	-1.81329	-0.417437	0.392706	0.810143						X
PF3D7_0605300	1	cl21453	STKc_LKB1_CaMKK	serine/threonine protein kinase (ARK1)	260.346	485.16	120.375	145.005	978.423	1745.06	2217.87	1763.27	0.266087	0.278018	0.0542751	0.0822365	-0.0632815	2.29354	1.69405	2.35682	1.75733	-0.599488						X
PF3D7_0605500	2	none		cyclin dependent kinase binding protein, putative	27.692	162.445	57.485	25.445	587.762	1036.33	1299.9	815.295	0.0471143	0.15675	0.0442225	0.0312096	-1.73423	0.0913871	0.594178	1.82562	2.32841	0.502791
PF3D7_0605900	1	cl03120	ELO	long chain polyunsaturated fatty acid elongation enzyme, putative	13587.4	3143.05	1427.25	5056.44	10395.6	2258.71	6616.79	18336.9	1.30704	1.39152	0.215701	0.275752	-0.0903581	2.5992	2.24487	2.68956	2.33522	-0.354335	X				X
PF3D7_0607100	1	cl20224	zf-MYND	MYND finger protein, putative	40.9797	37.815	30.83	26.835	228.762	108.557	165.714	338.686	0.179137	0.348342	0.186044	0.0792326	-0.95944	-0.0545794	1.1769	0.904861	2.13634	1.23148
PF3D7_0607100	4	cl20224	zf-MYND	MYND finger protein, putative	39.08	36.905	24.66	25.045	228.762	108.557	165.714	338.686	0.170833	0.339959	0.148811	0.0739475	-0.992778	0.199103	1.20801	1.19188	2.20079	1.00891
PF3D7_0607100	13	cl20224	zf-MYND	MYND finger protein, putative	63.8478	108.17	92.615	47.215	228.762	108.557	165.714	338.686	0.279102	0.996434	0.558886	0.139406	-1.83598	-1.00176	1.00149	0.83422	2.83748	2.00326
PF3D7_0607300	1	cl00464	URO-D	uroporphyrinogen III decarboxylase (UROD)	56.8726	204.485	164.235	152.97	806.625	434.228	325.035	754.247	0.0705069	0.470917	0.505284	0.202811	-2.73964	-2.84126	-1.5243	-0.101623	1.21533	1.31696
PF3D7_0609300	2	none		conserved Plasmodium protein, unknown function	156.745	368.605	57.27	25.75	572.108	767.9	549.01	454.18	0.273978	0.480017	0.104315	0.0566956	-0.809023	1.39311	2.27275	2.20214	3.08178	0.879639
PF3D7_0609500	1	none		conserved Plasmodium protein, unknown function	202.882	49.17	69.66	126.265	206.491	86.6989	322.442	435.753	0.98252	0.567135	0.216039	0.289763	0.792793	2.1852	1.76161	1.3924	0.96882	-0.423583
PF3D7_0611900	2	cl10767	AD	lsm12, putative	1216.76	1997.36	424.185	175.635	1106.47	1763.45	966.087	944.135	1.09968	1.13264	0.439075	0.186027	-0.0426074	1.32454	2.56349	1.36715	2.6061	1.23895
PF3D7_0613600	1	none		conserved Plasmodium protein, unknown function	32.8829	34.005	49.42	26.415	199.178	223.59	1240.53	623.217	0.165093	0.152086	0.039838	0.0423849	0.118389	2.05106	1.96166	1.93268	1.84327	-0.0894056
PF3D7_0615200	1	none		conserved Plasmodium protein, unknown function	484.849	271.085	298.59	238.01	308.121	597.694	1048.25	500.05	1.57357	0.453551	0.284846	0.475972	1.7947	2.46578	1.72509	0.671082	-0.0696116	-0.740694						X
PF3D7_0618900.	3	none		#N/A	275.266	189.095	234.47	40.465	246.996	732.464	874.204	477.859	1.11445	0.258163	0.26821	0.0846799	2.10998	2.0549	3.71817	-0.0550801	1.60819	1.66327
PF3D7_0622600	2	none		conserved Plasmodium protein, unknown function	56.5248	143.25	913.255	332.945	160.346	175.188	604.822	270.765	0.352518	0.817695	1.50996	1.22965	-1.21387	-2.09874	-1.80248	-0.884871	-0.588607	0.296263	X				X
PF3D7_0623500	8	cl02809	Sod_Fe_N	superoxide dismutase [Fe] (SOD2)	385.778	521.105	118.745	72.28	645.18	581.673	315.269	377.004	0.597938	0.895873	0.376647	0.191722	-0.583299	0.666784	1.64098	1.25008	2.22428	0.974195
PF3D7_0624200	4	none		conserved Plasmodium protein, unknown function	227.411	1169.96	594	90.29	823.825	2452.01	2436.19	832.25	0.276043	0.477146	0.243824	0.108489	-0.789538	0.179054	1.34734	0.968592	2.13688	1.16829	X				X
PF3D7_0624800	2	none		conserved Plasmodium protein, unknown function	111.987	180.64	156.11	72.55	130.104	111.371	259.316	258.711	0.860752	1.62196	0.602006	0.280428	-0.914071	0.515819	1.61796	1.42989	2.53204	1.10215
PF3D7_0624900	2	none		conserved Plasmodium protein, unknown function	366.428	160.635	155.815	195.44	239.543	197.509	361.493	611.044	1.5297	0.813305	0.431032	0.319846	0.911377	1.82738	2.2578	0.916001	1.34642	0.430418						X
PF3D7_0624900	3	none		conserved Plasmodium protein, unknown function	224.89	104.265	86.655	100.115	239.543	197.509	361.493	611.044	0.938827	0.5279	0.239714	0.163843	0.830595	1.96954	2.51855	1.13895	1.68796	0.549006						X
PF3D7_0624900	10	none		conserved Plasmodium protein, unknown function	144	344.08	150.435	84.415	239.543	197.509	361.493	611.044	0.601146	1.7421	0.416149	0.138149	-1.53504	0.530614	2.12149	2.06565	3.65653	1.59088						X
PF3D7_0626300	2	cl09938	KAS_I_II	3-oxoacyl-acyl-carrier protein synthase I/II (FabB/FabF)	24.67	68.295	53.475	24.38	1265.38	721.88	743.212	1628.39	0.0194961	0.0946071	0.0719512	0.0149718	-2.27876	-1.88383	0.380942	0.394931	2.6597	2.26477
PF3D7_0630300	4	cl10012	DNA_polB_epsilon_exo	DNA polymerase epsilon, catalytic subunit a, putative	30.6261	372.02	335.345	111.305	245.058	603.82	733.334	707.67	0.124975	0.616111	0.457288	0.157284	-2.30155	-1.87146	-0.33173	0.430085	1.96982	1.53973						X
PF3D7_0630800	3	none		conserved Plasmodium protein, unknown function	27.03	61.555	28.555	32.27	330.2	152.639	523.331	538.181	0.0818595	0.403272	0.0545639	0.0599612	-2.30053	0.585203	0.44912	2.88573	2.74965	-0.136082	X				X
PF3D7_0700900	2	cl02542	DnaJ	RESA-like protein, pseudogene	28.7724	54.47	32.29	26.41	87.0745	53.2825	75.8275	143.173	0.330434	1.02229	0.425835	0.184463	-1.62937	-0.365931	0.841033	1.26343	2.4704	1.20696
PF3D7_0701600	2	none		Pfmc-2TM Maurer's cleft two transmembrane protein (MC-2TM)	1969.21	2093.12	625.455	637.445	8343.41	9935.43	1164.93	455.6	0.236019	0.210672	0.536901	1.39913	0.163905	-1.18575	-2.56756	-1.34966	-2.73146	-1.3818
PF3D7_0701900	1	none		Plasmodium exported protein, unknown function	2005.14	219.345	1196.53	4040.24	6544.76	2810.4	5932.12	11953.4	0.306373	0.0780477	0.201703	0.338	1.97286	0.60306	-0.141731	-1.3698	-2.11459	-0.744791			X		X
PF3D7_0702100	1	cl23070	P_fal_TIGR01639	Plasmodium exported protein (PHISTb), unknown function, pseudogene	455.819	48.795	61.79	368.415	2902.77	490.042	3150.23	8883.32	0.157029	0.0995732	0.0196145	0.0414727	0.657201	3.00104	1.9208	2.34384	1.2636	-1.08024
PF3D7_0702300	1	none		sporozoite threonine and asparagine-rich protein (STARP)	5419.29	863.805	291.95	2109.38	9071.22	1824.21	2056.21	9565.44	0.597416	0.473522	0.141985	0.22052	0.335305	2.073	1.43783	1.7377	1.10252	-0.635178
PF3D7_0710500	5	none		conserved Plasmodium protein, unknown function	746.676	2472.1	358.54	85.72	1005.46	4507.53	2336.4	667.023	0.742619	0.548438	0.153458	0.128511	0.437294	2.27477	2.53073	1.83748	2.09343	0.255952		X			X
PF3D7_0714400	3	cl08302	EFh	calmodulin, putative	79.5908	358.1	25.85	25.29	390.474	632	222.84	360.125	0.203832	0.566614	0.116003	0.0702256	-1.47499	0.813222	1.53731	2.28821	3.0123	0.724087
PF3D7_0716300	2	none		conserved Plasmodium protein, unknown function	390.961	2538.92	435.53	163.81	3966.72	16579	12520.3	6753.87	0.0985603	0.153141	0.0347859	0.0242542	-0.63578	1.5025	2.02277	2.13828	2.65855	0.520266
PF3D7_0716500	2	none		conserved Plasmodium protein, unknown function	136.139	1026.24	262.56	41.21	195.96	908.406	639.319	454.012	0.694731	1.12972	0.410687	0.0907686	-0.70144	0.758416	2.93619	1.45986	3.63763	2.17777
PF3D7_0716500	6	none		conserved Plasmodium protein, unknown function	201.545	630.22	252.04	38.67	195.96	908.406	639.319	454.012	1.0285	0.693764	0.394232	0.085174	0.568022	1.38342	3.59398	0.815402	3.02596	2.21056
PF3D7_0717300	4	none		transcription initiation factor IIE, alpha subunit, putative	820.403	461.775	120.6	108.395	5888.3	4430.29	5406.44	4256.11	0.139328	0.104231	0.0223067	0.0254681	0.418693	2.64293	2.45172	2.22424	2.03303	-0.19121						X
PF3D7_0718500	1	cl09111	Prefoldin	prefoldin subunit 3, putative	416.226	610.265	138.8	72.75	2109.45	3843.26	2742.87	1614.87	0.197314	0.158788	0.0506039	0.0450501	0.313391	1.96318	2.13089	1.64978	1.8175	0.167717	X				X
PF3D7_0718800	4	cl10011	LivK	conserved Plasmodium protein, unknown function	65.176	43.305	33.5	35.615	428.349	160.914	321.97	590.381	0.152157	0.269119	0.104047	0.0603254	-0.82269	0.548321	1.33472	1.37101	2.15741	0.786397						X
PF3D7_0718800	5	cl10011	LivK	conserved Plasmodium protein, unknown function	31.2957	26.985	98.98	146.765	428.349	160.914	321.97	590.381	0.0730612	0.167699	0.30742	0.248594	-1.19869	-2.07303	-1.76661	-0.874341	-0.567919	0.306422						X
PF3D7_0719200	2	cl21453	STKc_LKB1_CaMKK	NIMA related kinase 4 (NEK4)	67.7277	246.275	81.52	80.17	347.672	211.409	415.62	651.419	0.194804	1.16492	0.196141	0.12307	-2.58014	-0.00986884	0.662544	2.57027	3.24268	0.672413						X
PF3D7_0719200	3	cl21453	STKc_LKB1_CaMKK	NIMA related kinase 4 (NEK4)	704.788	194.27	163.555	207.08	347.672	211.409	415.62	651.419	2.02716	0.918928	0.393521	0.31789	1.14144	2.36495	2.67286	1.22351	1.53142	0.307909						X
PF3D7_0721800	1	none		conserved Plasmodium protein, unknown function	1799.21	2712.23	1709.8	665.185	14507.3	15468.1	15426.6	15986.7	0.124021	0.175343	0.110834	0.0416087	-0.499599	0.162178	1.57562	0.661778	2.07522	1.41345						X
PF3D7_0721800	2	none		conserved Plasmodium protein, unknown function	2675.71	3590.64	1259.34	606.715	14507.3	15468.1	15426.6	15986.7	0.184439	0.232132	0.0816341	0.0379513	-0.3318	1.1759	2.28092	1.5077	2.61272	1.10502						X
PF3D7_0723200	3	cl22861	Laminin_G_3	conserved Plasmodium protein, unknown function	378.09	85.75	125.835	201.875	225.577	73.095	513.762	981.57	1.6761	1.17313	0.244929	0.205665	0.514745	2.77468	3.02674	2.25993	2.51199	0.252063						X
PF3D7_0724500	3	none		conserved Plasmodium protein, unknown function	145.181	150.565	393.45	455.63	1095.67	953.447	509.398	950.652	0.132505	0.157917	0.772382	0.479282	-0.253121	-2.54327	-1.85483	-2.29015	-1.60171	0.68844
PF3D7_0724700	5	none		conserved Plasmodium protein, unknown function	1199.22	981.225	115.3	86.45	1792.56	1626.87	984.995	1009.48	0.669	0.603137	0.117056	0.0856383	0.14952	2.5148	2.96568	2.36528	2.81616	0.450876
PF3D7_0725300	1	cl02567	WD40	conserved Plasmodium protein, unknown function	1008.02	261.595	35.175	91.18	1807.38	823.045	278.808	525.235	0.557723	0.317838	0.126162	0.173598	0.811256	2.14427	1.68379	1.33301	0.872537	-0.460473	X				X
PF3D7_0726100	1	none		Plasmodium exported protein, unknown function	1436.82	209.285	55.475	635.79	3094.61	632.788	616.033	4155.6	0.464297	0.330735	0.0900521	0.152996	0.489371	2.36622	1.60155	1.87684	1.11218	-0.764662
PF3D7_0726200	1	cl21453	STKc_LKB1_CaMKK	serine/threonine protein kinase, FIKK family (FIKK7.1)	262.372	150.635	30.095	23.895	785.687	421.332	346.9	611.777	0.333939	0.357521	0.0867541	0.0390584	-0.0984426	1.94458	3.09588	2.04302	3.19433	1.1513						X
PF3D7_0726200	3	cl21453	STKc_LKB1_CaMKK	serine/threonine protein kinase, FIKK family (FIKK7.1)	426.19	267.285	31.945	26.715	785.687	421.332	346.9	611.777	0.542443	0.634381	0.0920871	0.0436679	-0.22588	2.5584	3.63483	2.78428	3.86071	1.07643						X
PF3D7_0727400	2	cl00467	proteasome_beta_type_1	proteasome subunit alpha type-5, putative	407.205	1009.77	166.225	168.735	3217.65	6720.81	4997.66	2391.76	0.126554	0.150245	0.0332606	0.0705483	-0.24757	1.92786	0.843065	2.17543	1.09064	-1.0848
PF3D7_0728000	1	cl06531	EIF_2_alpha	eukaryotic translation initiation factor 2 alpha subunit, putative	4751.41	5434.91	550.685	759.25	8091.2	9510.53	6566.14	7377.52	0.587232	0.571462	0.0838674	0.102914	0.0392721	2.80775	2.51249	2.76848	2.47322	-0.295258
PF3D7_0728700	3	cl21494	Abhydrolase_2	alpha/beta hydrolase, putative	610.339	741.285	556.665	279.31	627.516	544.613	636.063	838.498	0.972626	1.36112	0.875172	0.333107	-0.484838	0.152319	1.5459	0.637157	2.03074	1.39358
PF3D7_0729200	1	cl00388	PRX5_like	1-cys peroxiredoxin (AOP)	38.8026	189.83	155.425	81.34	282.124	360.827	776.653	955.982	0.137537	0.526096	0.200122	0.0850852	-1.9355	-0.541053	0.692844	1.39445	2.62835	1.2339
PF3D7_0729900	1	cl15084	MT	dynein heavy chain, putative	346.519	113.34	404.525	962.655	334.594	359.235	329.825	607.112	1.03564	0.315504	1.22648	1.58563	1.71479	-0.244008	-0.614535	-1.9588	-2.32933	-0.370527
PF3D7_0729900	2	cl15084	MT	dynein heavy chain, putative	322.67	605.13	255.125	251.57	334.594	359.235	329.825	607.112	0.964362	1.6845	0.773516	0.414371	-0.804671	0.318143	1.21865	1.12281	2.02332	0.900508
PF3D7_0730400	2	none		conserved Plasmodium protein, unknown function	101.16	87.795	2175.26	690.9	655.211	284.718	2501.66	1200.79	0.154393	0.308357	0.869523	0.575374	-0.997995	-2.49362	-1.89789	-1.49562	-0.899896	0.595725	X			X	X
PF3D7_0730400	3	none		conserved Plasmodium protein, unknown function	1569.93	593.59	1385.11	1362.41	655.211	284.718	2501.66	1200.79	2.39607	2.08483	0.553673	1.1346	0.200737	2.11356	1.07848	1.91282	0.877743	-1.03508	X			X	X
PF3D7_0801000	1	cl19665	PHA02896	Plasmodium exported protein (PHISTc), unknown function	1780.97	1036.1	37.39	207.355	4171.45	2631.36	784.25	2656.09	0.426943	0.393748	0.0476761	0.0780678	0.11677	3.1627	2.45124	3.04593	2.33447	-0.71146
PF3D7_0805000	7	cl05312	DUF818	alpha/beta hydrolase, putative	50.2881	408.35	109.03	36.715	864.039	831.601	1046.83	840.423	0.0582012	0.491041	0.104153	0.0436863	-3.07672	-0.83958	0.413867	2.23714	3.49059	1.25345	X		X		X
PF3D7_0806000	2	cl17190	ADK	AAA family ATPase, putative	481.544	516.61	42.555	49.605	1587.83	1579.44	1811.24	1918.9	0.303272	0.327083	0.0234949	0.0258507	-0.109045	3.69019	3.55234	3.79924	3.66138	-0.137855						X
PF3D7_0811400	1	cl08278	Rotamase	conserved protein, unknown function	855.287	732.84	859.855	511.235	10905.2	15481.6	2551.34	1707.51	0.0784289	0.0473361	0.337021	0.299404	0.728445	-2.10338	-1.93263	-2.83183	-2.66108	0.170746
PF3D7_0811400	2	cl08278	Rotamase	conserved protein, unknown function	4364.3	4449.56	2621.34	2282.32	10905.2	15481.6	2551.34	1707.51	0.400202	0.287409	1.02744	1.33664	0.47762	-1.36025	-1.73981	-1.83787	-2.21743	-0.379561
PF3D7_0812000	2	none		conserved Plasmodium protein, unknown function	25.12	158.935	29.155	23.95	271.33	397.062	195.952	223.67	0.0925809	0.400277	0.148786	0.107077	-2.11221	-0.684454	-0.209868	1.42776	1.90234	0.474585		X			X
PF3D7_0812600	1	cl00154	UBCc	ubiquitin-conjugating enzyme, putative	1218.28	1467.88	297.5	282	3062.4	4095.82	2961.82	3009.49	0.397818	0.358383	0.100445	0.0937037	0.150607	1.9857	2.08593	1.8351	1.93532	0.100227
PF3D7_0813600	4	cl00229	DENR_C	translation initiation factor SUI1, putative	4436.66	4586.98	259.99	462.77	3978.3	3794.68	1393.01	2009.65	1.11522	1.20879	0.186639	0.230274	-0.116241	2.579	2.2759	2.69524	2.39214	-0.303101
PF3D7_0815500	1	none		conserved Plasmodium protein, unknown function	82.3612	250.87	592.06	243.425	1729.36	2731.24	2889.3	2208.9	0.0476251	0.091852	0.204915	0.110202	-0.947588	-2.10523	-1.21035	-1.15764	-0.262763	0.894878
PF3D7_0815500	3	none		conserved Plasmodium protein, unknown function	249.439	1622.66	2551.06	1029.81	1729.36	2731.24	2889.3	2208.9	0.144237	0.594111	0.882934	0.466206	-2.04229	-2.61386	-1.69252	-0.571574	0.349764	0.921338
PF3D7_0815500	4	none		conserved Plasmodium protein, unknown function	394.207	2296.58	3296.74	1026.93	1729.36	2731.24	2889.3	2208.9	0.227949	0.840856	1.14102	0.464905	-1.88314	-2.32353	-1.02822	-0.440389	0.854923	1.29531
PF3D7_0816800	1	cl21455	selen_PSTK_euk	meiotic recombination protein DMC1, putative (DMC1)	416.813	130.8	344.51	872	1031.88	1019.01	729.413	1039.72	0.403935	0.128359	0.472312	0.838687	1.65394	-0.225615	-1.05401	-1.87955	-2.70794	-0.828393
PF3D7_0816800	2	cl21455	selen_PSTK_euk	meiotic recombination protein DMC1, putative (DMC1)	462.806	231.75	669.52	1255.1	1031.88	1019.01	729.413	1039.72	0.448507	0.227426	0.917889	1.20715	0.979737	-1.03319	-1.4284	-2.01293	-2.40813	-0.395208
PF3D7_0819500	11	cl00751	Rmd1	conserved protein, unknown function	1256.07	1230.54	115.275	57.245	1299.75	1331.94	536.161	234.529	0.966393	0.923864	0.215001	0.244085	0.0649299	2.16827	1.98523	2.10334	1.9203	-0.18304						X
PF3D7_0819500	13	cl00751	Rmd1	conserved protein, unknown function	975.766	823.015	48.18	26.935	1299.75	1331.94	536.161	234.529	0.750734	0.617905	0.0898611	0.114847	0.280916	3.06253	2.70859	2.78162	2.42767	-0.353945						X
PF3D7_0822400	1	none		conserved Plasmodium protein, unknown function	72.3626	56.62	27.155	25.39	689.149	406.552	560.944	909.417	0.105003	0.139269	0.0484095	0.027919	-0.407444	1.11707	1.91111	1.52451	2.31855	0.794043		X			X
PF3D7_0823200	1	cl00157	WW	RNA-binding protein, putative	2411.9	2493.33	26.245	80.105	20628.4	18439.6	10586.9	13827.4	0.116921	0.135216	0.002479	0.0057932	-0.209733	5.55963	4.33503	5.76937	4.54476	-1.2246						X
PF3D7_0824600	4	cl18456	CIAPIN1	Fe-S cluster assembly protein DRE2, putative (DRE2)	2402.08	1756.49	256.345	186.99	2219.73	1454.18	639.577	634.263	1.08215	1.20789	0.400804	0.294815	-0.158597	1.43293	1.87602	1.59153	2.03461	0.443087
PF3D7_0824700	2	cl06019	LMF1	lipase maturation factor, putative (LMF1)	30.8397	348.26	1102.71	214.75	143.163	406.024	921.585	320.568	0.215417	0.857734	1.19654	0.669904	-1.9934	-2.47367	-1.63682	-0.48027	0.356576	0.836846	X	X			X	X
PF3D7_0824700	3	cl06019	LMF1	lipase maturation factor, putative (LMF1)	32.0761	423.695	1172.65	342.235	143.163	406.024	921.585	320.568	0.224053	1.04352	1.27243	1.06759	-2.21955	-2.50568	-2.25244	-0.286127	-0.0328918	0.253236	X	X			X	X
PF3D7_0824700	14	cl06019	LMF1	lipase maturation factor, putative (LMF1)	39.1643	386.035	645.425	57.24	143.163	406.024	921.585	320.568	0.273564	0.95077	0.700343	0.178558	-1.79722	-1.35618	0.615487	0.441035	2.41271	1.97167	X	X			X	X
PF3D7_0825100	5	cl02529	ANK	conserved Plasmodium protein, unknown function	70.2706	126.485	42	87.375	221.423	136.377	233.961	384.972	0.317359	0.927466	0.179517	0.226965	-1.54718	0.821996	0.48365	2.36917	2.03083	-0.338346						X
PF3D7_0826400	5	cl00230	Cis_IPPS	dehydrodolichyl diphosphate synthetase, putative	26.5776	242.345	330.52	71.565	281.416	798.418	829.15	442.918	0.0944424	0.303532	0.398625	0.161576	-1.68434	-2.07753	-0.774709	-0.393185	0.909631	1.30282				X	X
PF3D7_0830600	1	cl23597	PRESAN	Plasmodium exported protein (PHISTc), unknown function	1436.18	138.52	24.815	149.505	5762.23	1022.78	495.277	3749.53	0.24924	0.135435	0.0501032	0.0398731	0.87994	2.31456	2.64405	1.43462	1.76411	0.329489		X			X
PF3D7_0830700	1	none		Plasmodium exported protein (hyp9), unknown function	135.398	295.905	27.795	25.58	1746.68	2348.5	814.648	1104.83	0.0775177	0.125997	0.0341191	0.0231528	-0.700797	1.18395	1.74334	1.88475	2.44413	0.559389
PF3D7_0831900	1	cl23070	P_fal_TIGR01639	Plasmodium exported protein (PHIST), unknown function, pseudogene	540.027	341.755	193.255	113.135	585.857	235.89	497.493	947.801	0.921773	1.44879	0.388458	0.119366	-0.652365	1.24665	2.94902	1.89902	3.60139	1.70237
PF3D7_0831900	2	cl23070	P_fal_TIGR01639	Plasmodium exported protein (PHIST), unknown function, pseudogene	419.439	77.115	612.62	1433.69	585.857	235.89	497.493	947.801	0.715941	0.326911	1.23142	1.51265	1.13094	-0.782405	-1.07916	-1.91335	-2.21011	-0.296759
PF3D7_0901700	1	cl22242	DotA_TraY	Plasmodium exported protein (hyp5), unknown function	73.8392	334.465	31.925	26.7	577.292	1358.94	1069.47	985.808	0.127906	0.246122	0.0298512	0.0270844	-0.944284	2.09922	2.23955	3.04351	3.18384	0.140329
PF3D7_0902000	3	cl21453	STKc_LKB1_CaMKK	serine/threonine protein kinase, FIKK family (FIKK9.1)	471.891	691.415	51.085	96.42	1915.45	2547.1	788.933	1673.55	0.24636	0.271452	0.0647521	0.057614	-0.139928	1.92777	2.09628	2.0677	2.23621	0.168507
PF3D7_0902100	1	cl21453	STKc_LKB1_CaMKK	serine/threonine protein kinase, FIKK family (FIKK9.2)	25.478	28.52	30.91	25.38	88.1963	68.0267	335.655	249.513	0.288878	0.419247	0.0920886	0.101718	-0.537341	1.64937	1.50589	2.18671	2.04323	-0.143481
PF3D7_0902400	3	cl21453	STKc_LKB1_CaMKK	serine/threonine protein kinase, FIKK family (FIKK9.5)	38.1213	225.375	27.34	25.77	342.979	230.72	127.535	302.47	0.111148	0.976833	0.214373	0.0851985	-3.13564	-0.947643	0.383577	2.18799	3.51921	1.33122
PF3D7_0902600	3	cl21453	STKc_LKB1_CaMKK	serine/threonine protein kinase, FIKK family (FIKK9.7)	734.827	773.7	36.405	27.275	2150.11	937.18	950.038	2507.67	0.341762	0.825562	0.0383195	0.0108766	-1.27239	3.15684	4.97369	4.42922	6.24607	1.81685						X
PF3D7_0904300	1	cl06646	GCC2_GCC3	conserved protein, unknown function	172.533	29.35	25.53	25.54	175.091	75.934	125.681	163.6	0.985389	0.38652	0.203133	0.156112	1.35015	2.27827	2.65811	0.928116	1.30796	0.379841						X
PF3D7_0905600	1	none		WD repeat-containing protein 66, putative (WDR66)	220.537	75.7	227.23	508.55	242.622	194.482	161.61	301.783	0.908972	0.389238	1.40604	1.68515	1.22358	-0.62933	-0.890573	-1.85291	-2.11416	-0.261244						X
PF3D7_0905600	2	none		WD repeat-containing protein 66, putative (WDR66)	264.708	313.265	95.99	95.015	242.622	194.482	161.61	301.783	1.09103	1.61076	0.593961	0.314846	-0.562055	0.877249	1.79297	1.4393	2.35503	0.915722						X
PF3D7_0905700	8	cl08410	Autophagy_N	autophagy-related protein 3, putative (ATG3)	358.345	440.795	190.63	31.085	1638.15	2347.32	1859.65	878.452	0.21875	0.187786	0.102509	0.0353861	0.220188	1.09354	2.62802	0.873348	2.40784	1.53449	X		X	X	X	X
PF3D7_0905700	12	cl08410	Autophagy_N	autophagy-related protein 3, putative (ATG3)	728.301	952.265	140.995	129.715	1638.15	2347.32	1859.65	878.452	0.444586	0.405681	0.075818	0.147663	0.132116	2.55185	1.59015	2.41973	1.45804	-0.961698	X		X	X	X	X
PF3D7_0908500	1	none		conserved Plasmodium protein, unknown function	24.5095	25.135	45.32	31.79	146.657	66.671	1126.54	383.695	0.167122	0.377	0.0402294	0.0828522	-1.17367	2.05458	1.01229	3.22824	2.18595	-1.04229						X
PF3D7_0908500	3	none		conserved Plasmodium protein, unknown function	34.9632	35.175	354.045	45.845	146.657	66.671	1126.54	383.695	0.238402	0.527591	0.314277	0.119483	-1.14602	-0.398641	0.996591	0.747384	2.14262	1.39523						X
PF3D7_0908500	9	none		conserved Plasmodium protein, unknown function	29.5	24.04	1284.18	195.955	146.657	66.671	1126.54	383.695	0.20115	0.360577	1.13994	0.510705	-0.842032	-2.50261	-1.34422	-1.66058	-0.502184	1.15839						X
PF3D7_0908500	11	none		conserved Plasmodium protein, unknown function	36.4059	49.67	605.41	71.245	146.657	66.671	1126.54	383.695	0.248239	0.745002	0.537407	0.185681	-1.58551	-1.11429	0.418902	0.471229	2.00442	1.53319						X
PF3D7_0908500	17	none		conserved Plasmodium protein, unknown function	90.1393	53.665	278.825	407.015	146.657	66.671	1126.54	383.695	0.614628	0.804923	0.247506	1.06078	-0.389137	1.31225	-0.787336	1.70139	-0.398199	-2.09959						X
PF3D7_0908700	2	cl00130	PseudoU_synth_ScPus3	tRNA pseudouridine synthase, putative	204.72	200.685	82.01	33.935	330.337	258.209	207.488	175.636	0.619731	0.777219	0.395252	0.193212	-0.326679	0.648871	1.68146	0.97555	2.00814	1.03259
PF3D7_0911000	11	cl05768	GPI2	phosphatidylinositol N-acetylglucosaminyltransferase, putative	2999.18	1758.65	895.125	885.14	809.728	1549.39	1598.21	830.996	3.70394	1.13506	0.560079	1.06515	1.7063	2.72536	1.798	1.01906	0.0917007	-0.927361				X	X	X
PF3D7_0911500	5	none		conserved Plasmodium protein, unknown function	38.9695	194	36.53	27.415	268.779	666.608	780.863	414.598	0.144987	0.291025	0.0467816	0.0661242	-1.00522	1.63192	1.13268	2.63713	2.13789	-0.499239			X		X	X
PF3D7_0914400	1	cl11968	HN_RTEL1	conserved Plasmodium protein, unknown function	833.767	1778.81	911.585	416.02	1002.94	2457.54	5494.55	1784.11	0.831326	0.723816	0.165907	0.233181	0.19979	2.32504	1.83396	2.12525	1.63417	-0.491075	X			X	X	X
PF3D7_0914400	6	cl11968	HN_RTEL1	conserved Plasmodium protein, unknown function	168.644	401.675	9824.61	2717.12	1002.94	2457.54	5494.55	1784.11	0.16815	0.163446	1.78806	1.52296	0.0409352	-3.41058	-3.17906	-3.45151	-3.21999	0.231523	X			X	X	X
PF3D7_0916300	1	none		conserved Plasmodium protein, unknown function	56.8132	165.285	1469.1	506.775	529.241	402.262	2165.8	747.831	0.107348	0.410889	0.678315	0.67766	-1.93645	-2.65965	-2.65826	-0.723206	-0.721814	0.00139261	X			X	X	X
PF3D7_0916300	2	none		conserved Plasmodium protein, unknown function	99.4084	241.375	2086.03	455.01	529.241	402.262	2165.8	747.831	0.187832	0.600044	0.963165	0.60844	-1.67563	-2.35834	-1.69567	-0.682715	-0.0200462	0.662668	X			X	X	X
PF3D7_0916300	3	none		conserved Plasmodium protein, unknown function	85.6932	310.53	3584.24	581.63	529.241	402.262	2165.8	747.831	0.161917	0.771959	1.65492	0.777756	-2.25327	-3.35344	-2.26406	-1.10017	-0.0107933	1.08937	X			X	X	X
PF3D7_0916300	4	none		conserved Plasmodium protein, unknown function	40.7817	88.34	1225.08	261.78	529.241	402.262	2165.8	747.831	0.0770569	0.219608	0.565645	0.350052	-1.51093	-2.8759	-2.18357	-1.36497	-0.67264	0.692325	X			X	X	X
PF3D7_0916300	5	none		conserved Plasmodium protein, unknown function	82.3227	267.475	1890.27	510.695	529.241	402.262	2165.8	747.831	0.155549	0.664927	0.872778	0.682902	-2.09583	-2.48825	-2.13431	-0.392419	-0.0384821	0.353937	X			X	X	X
PF3D7_0916300	6	none		conserved Plasmodium protein, unknown function	56.1922	217.86	2098.61	615.665	529.241	402.262	2165.8	747.831	0.106175	0.541587	0.968976	0.823268	-2.35075	-3.19002	-2.95492	-0.839267	-0.604168	0.235099	X			X	X	X
PF3D7_0916300	7	none		conserved Plasmodium protein, unknown function	3283.48	1524.97	2807.31	2303.26	529.241	402.262	2165.8	747.831	6.20412	3.79099	1.2962	3.07992	0.710654	2.25894	1.01033	1.54829	0.299679	-1.24861	X			X	X	X
PF3D7_0918200	1	cl00324	L3_bact	50S ribosomal protein L3, apicoplast, putative	585.7	2057.89	7699.91	2091.12	2975.97	3711.81	9058.69	3723.41	0.19681	0.554416	0.850003	0.561615	-1.49417	-2.11066	-1.51278	-0.616498	-0.0186123	0.597886			X		X	X
PF3D7_0918200	2	cl00324	L3_bact	50S ribosomal protein L3, apicoplast, putative	405.474	3064.64	12174.7	2503.47	2975.97	3711.81	9058.69	3723.41	0.13625	0.825644	1.34398	0.672359	-2.59927	-3.30218	-2.30298	-0.702917	0.296287	0.999204			X		X	X
PF3D7_0918300	1	cl13996	MPN_eIF3f	eukaryotic translation initiation factor 3 subunit F, putative (EIF3F)	2418.89	1716.42	159.535	308.47	5592.61	5151.73	2128.8	3145.18	0.432516	0.333174	0.0749415	0.098077	0.376479	2.52892	2.14077	2.15244	1.76429	-0.388151
PF3D7_0918700	4	cl14775	PTZ00447	conserved Plasmodium protein, unknown function	1182.98	237.11	131.565	252.615	2072.38	384.136	2823.03	5922.15	0.57083	0.617255	0.0466041	0.042656	-0.112804	3.61453	3.74224	3.72734	3.85505	0.127709	X				X	X
PF3D7_0920500	1	cl21455	selen_PSTK_euk	ADP-ribosylation factor, putative	97.6889	66.82	109.695	88.075	194.98	404.205	1076.21	440.38	0.50102	0.165312	0.101928	0.199998	1.59968	2.29733	1.32489	0.697649	-0.274791	-0.97244	X				X	X
PF3D7_0921000	6	cl00154	UBCc	ubiquitin-conjugating enzyme, putative	6151.19	9611.67	1345.38	630.035	6086.5	10316	4096.31	2529.91	1.01063	0.931725	0.328438	0.249034	0.117277	1.62156	2.02084	1.50428	1.90356	0.399276	X		X	X	X
PF3D7_0921700	3	none		conserved Plasmodium protein, unknown function	165.679	455.95	42.22	52.195	343.82	973.985	714.717	472.547	0.481877	0.468128	0.0590724	0.110455	0.0417622	3.02811	2.12521	2.98635	2.08345	-0.9029						X
PF3D7_0921800	3	cl00935	Brix	ribosome production factor 1, putative (RPF1)	1105.03	724.185	64	78.1	1502.19	931.72	266.05	506.647	0.73561	0.777256	0.240556	0.154151	-0.0794483	1.61257	2.2546	1.69202	2.33405	0.642032	X				X
PF3D7_0922600	3	cl08245	Gln-synt_C	glutamine synthetase, putative	2736.41	912.06	223.64	427.625	6795.9	3158.34	3590.36	6222.34	0.402656	0.288779	0.0622891	0.0687241	0.479585	2.6925	2.55066	2.21291	2.07107	-0.141838						X
PF3D7_0922800	1	none		conserved Plasmodium protein, unknown function	47.3962	388.44	31.775	24.395	410.506	1129.39	468.22	497.577	0.115458	0.343937	0.0678634	0.0490276	-1.57478	0.766661	1.2357	2.34144	2.81048	0.469039						X
PF3D7_0922800	2	none		conserved Plasmodium protein, unknown function	226.053	1267.76	147.3	72.585	410.506	1129.39	468.22	497.577	0.550668	1.12251	0.314596	0.145877	-1.02747	0.807685	1.91643	1.83516	2.9439	1.10875						X
PF3D7_0922900	1	cl21454	BKR_SDR_c	3-oxoacyl-[acyl-carrier-protein] reductase (FabG)	58.0505	28.105	27.38	28.695	467.345	174.58	561.994	1248.48	0.124213	0.160986	0.0487194	0.0229839	-0.374118	1.35025	2.43412	1.72437	2.80824	1.08387
PF3D7_0922900	5	cl21454	BKR_SDR_c	3-oxoacyl-[acyl-carrier-protein] reductase (FabG)	57.2923	69.59	41.47	101.35	467.345	174.58	561.994	1248.48	0.122591	0.398614	0.0737909	0.0811786	-1.70114	0.732338	0.59468	2.43348	2.29582	-0.137658
PF3D7_0923500	2	cl03104	CKS	cyclin-dependent kinases regulatory subunit, putative	143.441	505.71	1001.83	734.24	312.147	1570.52	722.462	470.733	0.459532	0.322002	1.38668	1.55978	0.513097	-1.5934	-1.76311	-2.1065	-2.2762	-0.169708
PF3D7_0923700	1	cl12631	DUF2870	conserved protein, unknown function	77.0063	90.47	554.43	496.575	538.285	283.493	674.837	977.852	0.143059	0.319127	0.821577	0.507822	-1.15752	-2.52179	-1.82772	-1.36427	-0.670195	0.694071
PF3D7_0923700	2	cl12631	DUF2870	conserved protein, unknown function	416.527	140.645	122.565	246.52	538.285	283.493	674.837	977.852	0.773803	0.496115	0.181622	0.252104	0.641291	2.09103	1.61795	1.44974	0.976659	-0.47308
PF3D7_0924900	1	cl05052	Mec-17	alpha-tubulin N-acetyltransferase, putative	37.1983	29.1	30.645	27.415	141.452	163.722	844.068	415.41	0.262974	0.17774	0.0363063	0.065995	0.565151	2.85663	1.99449	2.29148	1.42934	-0.862137	X				X
PF3D7_0926300	1	cl14775	PTZ00447	protein kinase, putative	199.88	89.38	390.42	642.465	423.735	740.25	626.994	616.785	0.471711	0.120743	0.622685	1.04163	1.96596	-0.400601	-1.14288	-2.36656	-3.10884	-0.742274						X
PF3D7_0926300	3	cl14775	PTZ00447	protein kinase, putative	46.9525	53.375	153.715	263.49	423.735	740.25	626.994	616.785	0.110806	0.0721041	0.245162	0.427199	0.619887	-1.14569	-1.94687	-1.76558	-2.56676	-0.801174						X
PF3D7_0926300	4	cl14775	PTZ00447	protein kinase, putative	445.501	215.755	1133.17	1768.43	423.735	740.25	626.994	616.785	1.05137	0.291462	1.80731	2.86718	1.85088	-0.78158	-1.44737	-2.63246	-3.29825	-0.665786						X
PF3D7_0926300	10	cl14775	PTZ00447	protein kinase, putative	157.392	402.695	202.495	74.39	423.735	740.25	626.994	616.785	0.37144	0.543999	0.322962	0.120609	-0.550475	0.201767	1.62279	0.752242	2.17326	1.42102						X
PF3D7_0926300	12	cl14775	PTZ00447	protein kinase, putative	461.856	1076.44	485.56	201.255	423.735	740.25	626.994	616.785	1.08996	1.45416	0.774425	0.326297	-0.415904	0.493083	1.74002	0.908987	2.15593	1.24694						X
PF3D7_0926300	14	cl14775	PTZ00447	protein kinase, putative	1177.95	3113.58	1650.88	507.87	423.735	740.25	626.994	616.785	2.77991	4.20612	2.63301	0.823414	-0.597451	0.0783237	1.75535	0.675775	2.3528	1.67702						X
PF3D7_0926300	15	cl14775	PTZ00447	protein kinase, putative	800.999	2356.32	1039.73	396.39	423.735	740.25	626.994	616.785	1.89033	3.18314	1.65828	0.642671	-0.751815	0.188952	1.55649	0.940767	2.3083	1.36753						X
PF3D7_0927500	3	cl04194	Tctex-1	dynein light chain, putative	36.5557	113.43	317.69	94.735	154.552	160.08	248.787	109.963	0.236526	0.708583	1.27695	0.861521	-1.58294	-2.43263	-1.86489	-0.849696	-0.281949	0.567748
PF3D7_0929200	1	cl17169	RRM_SF	RNA-binding protein, putative	5995.59	5524.36	56.275	120.08	13384.9	13269.1	5664.3	8507.91	0.447936	0.416332	0.00993504	0.0141139	0.105557	5.49462	4.9881	5.38907	4.88254	-0.506522				X	X	X
PF3D7_0929200	2	cl17169	RRM_SF	RNA-binding protein, putative	7712.12	7031.52	423.59	633.765	13384.9	13269.1	5664.3	8507.91	0.57618	0.529916	0.0747825	0.0744913	0.120755	2.94575	2.95138	2.82499	2.83062	0.00562813				X	X	X
PF3D7_0930600	1	cl00197	cyclophilin	peptidyl-prolyl cis-trans isomerase (CYP72)	1118.31	1083.95	166.7	111.565	1958.16	2170.96	1125.25	1030.36	0.571103	0.499296	0.148145	0.108278	0.193858	1.94675	2.39902	1.75289	2.20516	0.452269	X		X		X	X
PF3D7_0932600	2	cl00414	bS6	apicoplast ribosomal protein S6, putative (RPS6)	710.54	248.18	274.34	312.585	525.251	658.067	1719.45	739.79	1.35276	0.377135	0.159551	0.422532	1.84276	3.08382	1.67877	1.24106	-0.163981	-1.40504						X
PF3D7_0933100	2	none		conserved Plasmodium protein, unknown function	909.645	615.615	114.45	42.725	1175.63	626.472	553.857	1011.25	0.773753	0.982669	0.206642	0.0422499	-0.344833	1.90474	4.19485	2.24957	4.53969	2.29011
PF3D7_0934700	1	cl00155	UBX	UBX domain, putative	1594.27	1358.17	249.765	149.97	3217.86	2929.37	1886.7	1753.46	0.495443	0.463639	0.132382	0.0855282	0.0957197	1.90401	2.53425	1.80829	2.43853	0.630235	X			X	X	X
PF3D7_0935900	1	none		ring-exported protein 1 (REX1)	33902.8	8920.73	561.105	6388.68	39332.7	12707.4	3009.07	20312.3	0.86195	0.70201	0.186471	0.314523	0.296113	2.20865	1.45444	1.91254	1.15833	-0.754212				X	X
PF3D7_0936000	1	none		ring-exported protein 2 (REX2)	20581.5	4271.42	267.93	4812.84	32776.9	9194.16	1761.67	20430.8	0.627927	0.46458	0.152089	0.235568	0.43467	2.04568	1.41445	1.61101	0.979785	-0.63123
PF3D7_0936200	1	cl23598	Wx5_PLAF3D7	Plasmodium exported protein (hyp11), unknown function	2340.16	949.99	278.655	106.19	2742.22	1200.16	593.835	532.758	0.853382	0.791549	0.469247	0.199321	0.108512	0.862846	2.09809	0.754334	1.98958	1.23525
PF3D7_0936500	1	none		virulence-associated protein 1 (VAP1)	25.7783	55.125	24.28	24.35	241.258	135.838	146.4	255.768	0.106849	0.405816	0.165847	0.0952037	-1.92525	-0.634275	0.166489	1.29097	2.09174	0.800764
PF3D7_0936800	1	cl20105	PHA03160	Plasmodium exported protein (PHISTc), unknown function	18521.1	6984.73	1092.91	360.245	24636.2	11272.1	3657.46	4177.42	0.751785	0.619646	0.298818	0.0862363	0.278877	1.33105	3.12395	1.05218	2.84508	1.7929						X
PF3D7_1000700	1	cl23070	P_fal_TIGR01639	Plasmodium exported protein (PHISTa), unknown function, pseudogene	27.5712	28.425	25.27	25.735	243.998	79.5337	174.229	379.582	0.112998	0.357395	0.145039	0.0677982	-1.66123	-0.36015	0.736975	1.30108	2.3982	1.09712
PF3D7_1000900	4	cl21266	ATS	erythrocyte membrane protein 1 (PfEMP1), truncated	218.622	170.145	48.625	43.99	317.058	133.877	192.839	420.064	0.689531	1.2709	0.252154	0.104722	-0.882163	1.45131	2.71905	2.33348	3.60121	1.26774
PF3D7_1001400	1	cl21494	Abhydrolase_2	alpha/beta hydrolase, putative	1013.91	105.16	39.535	280.585	2160.47	544.455	692.85	1682.91	0.469298	0.193147	0.0570614	0.166726	1.2808	3.03992	1.49302	1.75911	0.212219	-1.54689
PF3D7_1001800	1	cl23070	P_fal_TIGR01639	Plasmodium exported protein (PHISTc), unknown function	368.032	154.56	175.09	432.095	977.385	312.01	1587.59	3545.65	0.376547	0.495369	0.110286	0.121866	-0.395671	1.77158	1.62753	2.16725	2.0232	-0.144042
PF3D7_1002100	1	none		EMP1-trafficking protein (PTP5)	15775	2822.58	461.51	4085.28	17071.5	3841.43	3103.66	12928.7	0.924054	0.734773	0.148699	0.315985	0.330679	2.63559	1.54812	2.30491	1.21744	-1.08746				X	X	X
PF3D7_1004600	5	none		conserved Plasmodium membrane protein, unknown function	1402.76	372.26	275.605	272.6	493.529	354.285	1057.56	713.672	2.84231	1.05074	0.260604	0.381968	1.43566	3.44714	2.89554	2.01147	1.45988	-0.551595	X			X	X
PF3D7_1007000	1	cl10747	DUF2053	conserved membrane protein, unknown function	770.485	568.235	176.88	168.01	1158.46	1609.19	1083.5	359.254	0.665095	0.353119	0.163248	0.467663	0.913405	2.02649	0.508091	1.11309	-0.405314	-1.5184				X	X
PF3D7_1007100	1	none		conserved Plasmodium protein, unknown function	689.012	258.615	570.615	703.8	920.786	1324.02	973.512	708.897	0.748287	0.195326	0.586141	0.99281	1.93771	0.352345	-0.407926	-1.58536	-2.34563	-0.760271
PF3D7_1007200	1	cl00788	PRK04098	rhoGAP GTPase, putative	244.1	37.33	72.86	30.16	315.471	683.82	4509.04	1777.1	0.773764	0.0545904	0.0161587	0.0169715	3.82517	5.58151	5.51071	1.75634	1.68553	-0.0708073						X
PF3D7_1008900	1	cl09949	ADK_lid	adenylate kinase (AK1)	986.409	938.715	153.48	85.575	7406.58	11669	6152.78	5766.7	0.13318	0.0804453	0.0249448	0.0148395	0.7273	2.41657	3.16586	1.68927	2.43857	0.749298	X			X	X
PF3D7_1010400	1	cl00909	PRK14891	conserved Plasmodium protein, unknown function	164.851	94.575	1393.83	403.51	1539.35	443.902	1429.13	2229.66	0.107092	0.213054	0.975298	0.180974	-0.992372	-3.187	-0.756938	-2.19462	0.235434	2.43006	X				X
PF3D7_1010400	4	cl00909	PRK14891	conserved Plasmodium protein, unknown function	4350.95	963.51	808.05	5061.49	1539.35	443.902	1429.13	2229.66	2.82649	2.17055	0.565415	2.27008	0.380952	2.32163	0.316268	1.94068	-0.0646846	-2.00536	X				X
PF3D7_1010400	5	cl00909	PRK14891	conserved Plasmodium protein, unknown function	70.5356	75.395	212.3	52	1539.35	443.902	1429.13	2229.66	0.0458217	0.169846	0.148552	0.023322	-1.89012	-1.69687	0.974341	0.193258	2.86446	2.67121	X				X
PF3D7_1011900	5	none		heme oxygenase (HO)	129.446	319.56	216.44	31.69	1281.64	1686.88	2656.8	996.936	0.101	0.189439	0.0814664	0.0317874	-0.907371	0.310083	1.66783	1.21745	2.5752	1.35775		X			X	X
PF3D7_1011900	6	none		heme oxygenase (HO)	1644.51	1805.87	549.125	523.85	1281.64	1686.88	2656.8	996.936	1.28313	1.07054	0.206686	0.52546	0.261338	2.63416	1.28802	2.37282	1.02668	-1.34614		X			X	X
PF3D7_1012700	2	cl21460	FCP1_euk	NLI interacting factor-like phosphatase, putative (NIF4)	30.2942	103.82	451.485	153.74	268.643	367.008	616.123	388.083	0.112768	0.282882	0.732783	0.396152	-1.32685	-2.70003	-1.8127	-1.37319	-0.485855	0.887333
PF3D7_1013000	1	cl17238	RING	zinc finger protein, putative	335.416	270.355	26.245	27.32	677.15	604.471	314.236	210.915	0.495335	0.447259	0.08352	0.129531	0.147295	2.56821	1.93511	2.42092	1.78781	-0.633103						X
PF3D7_1013400	10	none		conserved Plasmodium protein, unknown function	26.37	38.625	25.225	24.62	218.492	168.3	266.042	471.684	0.120691	0.229501	0.0948158	0.052196	-0.92718	0.348121	1.20931	1.2753	2.13649	0.861188
PF3D7_1014000	4	cl21454	BKR_SDR_c	GDP-L-fucose synthase (FS)	575.072	95.37	66.355	90.07	304.325	102.488	251.681	379.666	1.88967	0.930548	0.263647	0.237235	1.02198	2.84145	2.99374	1.81947	1.97176	0.152293						X
PF3D7_1014000	6	cl21454	BKR_SDR_c	GDP-L-fucose synthase (FS)	25.0089	33.84	75.5	61.585	304.325	102.488	251.681	379.666	0.0821785	0.330185	0.299983	0.162208	-2.00644	-1.86805	-0.981016	0.138394	1.02543	0.887032						X
PF3D7_1014800	8	none		conserved Plasmodium protein, unknown function	39.8073	151.915	192.955	59.6	295.101	277.626	376.912	375.522	0.134894	0.547193	0.511936	0.158712	-2.02022	-1.92414	-0.234588	0.0960849	1.78563	1.68955						X
PF3D7_1015200	1	cl00015	CysRS_core	cysteine--tRNA ligase, putative (CysRS)	721.134	576.115	81.135	94.58	2240.15	2320.28	1103.24	1700.55	0.321913	0.248296	0.0735425	0.0556174	0.374613	2.13002	2.53306	1.75541	2.15845	0.403042			X	X	X
PF3D7_1015600	1	cl02777	GroEL	heat shock protein 60 (HSP60)	141.888	823.755	306.935	45.08	1293.09	3452.84	1989.15	1450.65	0.109728	0.238573	0.154304	0.0310756	-1.1205	-0.491848	1.82008	0.62865	2.94057	2.31192
PF3D7_1016300	1	cl03636	GBP_repeat	glycophorin binding protein (GBP)	488.816	6232.03	338.665	117.165	5128.98	21195.5	11732	11981.5	0.0953049	0.294027	0.0288667	0.00977879	-1.62532	1.72315	3.28482	3.34847	4.91015	1.56168						X
PF3D7_1016500	1	cl23070	P_fal_TIGR01639	Plasmodium exported protein (PHISTc), unknown function	39.5057	60.77	25.015	24.76	557.164	276.04	296.41	668.628	0.0709049	0.220149	0.0843932	0.0370311	-1.63452	-0.251242	0.937149	1.38328	2.57167	1.18839
PF3D7_1017400	7	cl21460	FCP1_euk	phosphomannomutase, putative (PMM)	2148.15	798.485	128.305	81.475	8449.97	3452.23	1752.71	1967.32	0.25422	0.231296	0.0732037	0.0414142	0.136338	1.79609	2.61788	1.65975	2.48154	0.821791
PF3D7_1019500	23	none		conserved Plasmodium membrane protein, unknown function	749.523	608.095	1337.46	1634.8	349.278	743.897	2773.4	1129.2	2.14592	0.817445	0.482247	1.44775	1.3924	2.15375	0.567782	0.76135	-0.824619	-1.58597	X			X	X
PF3D7_1020600	1	none		conserved Plasmodium membrane protein, unknown function	445.022	627.23	211.6	149.45	1013.64	1232.58	730.742	1578.09	0.439033	0.508878	0.289568	0.0947032	-0.21299	0.600425	2.21284	0.813415	2.42583	1.61242						X
PF3D7_1020800	7	cl02008	2-oxoacid_dh	dihydrolipoamide acyltransferase component E2 (DLAT)	693.709	396.555	169.97	210.525	695.724	360.88	372.582	926.908	0.997105	1.09886	0.456194	0.227126	-0.140184	1.1281	2.13425	1.26828	2.27444	1.00615	X	X			X	X
PF3D7_1020800	9	cl02008	2-oxoacid_dh	dihydrolipoamide acyltransferase component E2 (DLAT)	650.454	405.67	109.41	124.425	695.724	360.88	372.582	926.908	0.934932	1.12411	0.293653	0.134237	-0.265854	1.67075	2.80008	1.9366	3.06594	1.12933	X	X			X	X
PF3D7_1021400	1	cl09289	EMP70	endomembrane protein 70, putative	569.269	359.115	87.4	62.945	3042.62	2364.47	1645.64	1660.13	0.187098	0.15188	0.0531099	0.0379157	0.300866	1.81675	2.30293	1.51588	2.00206	0.486183
PF3D7_1022300	1	cl00437	Zip	ZIP domain-containing protein, putative (ZIPCO)	94.0993	253.605	133.495	137.215	457.344	271.994	153.89	266.921	0.205752	0.932392	0.86747	0.514066	-2.18003	-2.07591	-1.32105	0.104122	0.858983	0.754861
PF3D7_1022300	2	cl00437	Zip	ZIP domain-containing protein, putative (ZIPCO)	170.172	334.7	297.64	415.16	457.344	271.994	153.89	266.921	0.372088	1.23054	1.93411	1.55537	-1.72558	-2.37795	-2.06354	-0.652375	-0.337961	0.314414
PF3D7_1022300	3	cl00437	Zip	ZIP domain-containing protein, putative (ZIPCO)	1850.15	230.65	106.035	528.455	457.344	271.994	153.89	266.921	4.04543	0.847997	0.689031	1.97982	2.25416	2.55365	1.03092	0.299489	-1.22324	-1.52273
PF3D7_1022300	4	cl00437	Zip	ZIP domain-containing protein, putative (ZIPCO)	67.8934	206.245	137.525	172.025	457.344	271.994	153.89	266.921	0.148452	0.75827	0.893658	0.644479	-2.35272	-2.58973	-2.11814	-0.23701	0.234579	0.471589
PF3D7_1022300	6	cl00437	Zip	ZIP domain-containing protein, putative (ZIPCO)	104.403	334.77	94.755	81.75	457.344	271.994	153.89	266.921	0.228281	1.2308	0.615732	0.30627	-2.43071	-1.43149	-0.423992	0.999221	2.00672	1.0075
PF3D7_1023400	1	cl03523	HORMA	HORMA domain protein, putative	236.888	1753.92	787.96	179.52	621.118	2362.7	3319.88	1150.88	0.38139	0.742336	0.237346	0.155984	-0.960807	0.684276	1.28986	1.64508	2.25067	0.605588	X	X			X
PF3D7_1025000	7	cl08302	EFh	formin 2, putative	838.253	479.4	154.705	94.515	1605.37	946.137	1569.37	1680.24	0.522154	0.506692	0.0985778	0.0562507	0.0433678	2.40514	3.21453	2.36177	3.17117	0.809392
PF3D7_1026000	1	none		conserved Plasmodium protein, unknown function	4664.45	3529.51	120.3	56.305	5880.82	5023.23	2119.81	1876.78	0.793163	0.702638	0.0567504	0.0300008	0.174836	3.80491	4.72454	3.63008	4.54971	0.91963						X
PF3D7_1027400	2	cl04309	RNAP_II_Rpb7_N	DNA-directed RNA polymerase II, putative	2615.01	2131.41	1095.26	1317.2	3437.55	2489.92	2584.84	7178.04	0.760718	0.856013	0.423722	0.183505	-0.170272	0.844243	2.05154	1.01451	2.22182	1.2073
PF3D7_1027600	8	cl00718	TOPRIM_TopoIIB_SPO	topoisomerase, putative	170.135	242.955	126.83	28.73	428.613	433.45	388.482	389.075	0.396942	0.560514	0.326476	0.0738418	-0.497822	0.281952	2.42642	0.779774	2.92424	2.14447
PF3D7_1028000	6	cl17173	AdoMet_MTases	methyltransferase, putative	2035.85	960.245	263.02	178.93	3000.5	1667.68	847.221	1152.61	0.678502	0.575798	0.31045	0.155239	0.23679	1.12799	2.12787	0.8912	1.89108	0.999876
PF3D7_1028000	13	cl17173	AdoMet_MTases	methyltransferase, putative	772.741	413.285	112.06	56.085	3000.5	1667.68	847.221	1152.61	0.257537	0.247821	0.132268	0.048659	0.0554846	0.961321	2.404	0.905836	2.34852	1.44268
PF3D7_1031100	1	none		conserved Plasmodium protein, unknown function	354.476	219.075	71.195	45.075	1022.11	737.967	1027.99	839.58	0.346806	0.296863	0.0692567	0.0536876	0.224334	2.3241	2.69147	2.09977	2.46714	0.367365	X				X
PF3D7_1031900	1	none		conserved Plasmodium protein, unknown function	49.7213	150.925	69.945	56.1	186.443	217.571	251.24	396.445	0.266684	0.693682	0.278399	0.141508	-1.37914	-0.0620253	0.914249	1.31712	2.29339	0.976275						X
PF3D7_1032000	2	cl03353	RimM	ribosome maturation factor RimM, putative (RimM)	47.6821	265.005	114.865	47.98	510.064	1251.19	946.492	942.27	0.0934825	0.211802	0.121359	0.0509196	-1.17995	-0.376508	0.876475	0.80344	2.05642	1.25298						X
PF3D7_1034500	8	none		conserved Plasmodium protein, unknown function	129.099	508.445	285.665	94.65	220.992	544.238	624.496	439.697	0.58418	0.934233	0.457433	0.215262	-0.67737	0.352852	1.44032	1.03022	2.11769	1.08747						X
PF3D7_1034800	2	none		conserved Plasmodium protein, unknown function	172.741	823.24	1092.36	109.015	503.346	1244.91	1146.44	688.242	0.343186	0.661286	0.952827	0.158396	-0.946284	-1.47322	1.11545	-0.52694	2.06174	2.58868	X			X	X
PF3D7_1034800	5	none		conserved Plasmodium protein, unknown function	31.2743	236.855	123.975	27.095	503.346	1244.91	1146.44	688.242	0.0621328	0.190259	0.108139	0.0393684	-1.61454	-0.799461	0.658317	0.815079	2.27286	1.45778	X			X	X
PF3D7_1036700	7	cl00388	PRX5_like	phosducin-like protein, putative (PhLP2)	61.3948	311.23	36.49	25.22	244.626	390.831	154.88	171.075	0.250974	0.796328	0.235602	0.147421	-1.66583	0.091187	0.767598	1.75701	2.43342	0.676411	X				X
PF3D7_1037200	3	none		conserved Plasmodium protein, unknown function	38.8429	39.75	107.69	123.955	128.143	65.7868	68.0818	110.712	0.303122	0.604224	1.58177	1.11962	-0.995185	-2.38357	-1.88504	-1.38839	-0.889851	0.498536	X				X
PF3D7_1037200	8	none		conserved Plasmodium protein, unknown function	473.65	178.055	46.725	223.635	128.143	65.7868	68.0818	110.712	3.69627	2.70655	0.686307	2.01997	0.449618	2.42915	0.871734	1.97953	0.422116	-1.55741	X				X
PF3D7_1037600	1	cl16326	Helicase_C_3	DNA repair helicase RAD25, putative	752.704	550.585	108.24	133.91	1919.23	1374.6	1621.32	2002.39	0.392191	0.400541	0.0667606	0.0668751	-0.0303941	2.55449	2.55202	2.58488	2.58241	-0.00247406
PF3D7_1037800	14	none		dynein intermediate chain, putative	111.281	104.14	65.095	38.485	503.004	259.723	234.278	404.344	0.221233	0.400966	0.277854	0.0951788	-0.857914	-0.328763	1.21685	0.529151	2.07477	1.54562
PF3D7_1038300	2	cl23707	LRR_RI	conserved Plasmodium protein, unknown function	104.576	96.38	177.59	322.72	1309.23	358.719	348.681	322.548	0.0798761	0.268678	0.509319	1.00053	-1.75004	-2.67273	-3.64686	-0.92269	-1.89682	-0.974129	X				X
PF3D7_1038300	5	cl23707	LRR_RI	conserved Plasmodium protein, unknown function	25.3829	32.815	26.66	24.48	1309.23	358.719	348.681	322.548	0.0193877	0.0914782	0.0764595	0.0758957	-2.23829	-1.97956	-1.96888	0.258733	0.26941	0.0106769	X				X
PF3D7_1038700	1	none		Plasmodium exported protein, unknown function	341.152	288.01	37.94	25.835	595.571	452.38	191.87	284.345	0.572815	0.636655	0.197738	0.0908579	-0.152443	1.53448	2.65638	1.68692	2.80883	1.12191
PF3D7_1039000	1	cl21453	STKc_LKB1_CaMKK	serine/threonine protein kinase, FIKK family (FIKK10.2)	2092.78	1143.85	26.485	24.235	3524.66	1719.6	699.237	754.01	0.593754	0.665183	0.037877	0.0321415	-0.163886	3.97047	4.20736	4.13436	4.37124	0.236886						X
PF3D7_1039000	3	cl21453	STKc_LKB1_CaMKK	serine/threonine protein kinase, FIKK family (FIKK10.2)	2138.45	937.96	94.8	45.995	3524.66	1719.6	699.237	754.01	0.606711	0.545454	0.135576	0.0610005	0.153552	2.1619	3.31412	2.00835	3.16056	1.15221						X
PF3D7_1102300	1	cl03000	Innexin	Plasmodium exported protein, unknown function	479.268	224.63	110.275	250.695	1576.14	622.075	1636.32	3893.83	0.304078	0.361098	0.0673922	0.0643826	-0.24795	2.17379	2.2397	2.42174	2.48765	0.0659097
PF3D7_1103500	5	cl09918	CPW_WPC	CPW-WPC family protein	215.648	85.32	46.92	54.945	305.147	156.148	184.494	341.091	0.706703	0.546406	0.254317	0.161086	0.37113	1.47448	2.13327	1.10335	1.76214	0.658796						X
PF3D7_1104800	5	cl21472	MFS	metabolite/drug transporter, putative	428.829	603.115	119.365	37.635	1355.96	1352.76	622.248	495.239	0.316254	0.445841	0.191829	0.0759936	-0.495447	0.721265	2.05713	1.21671	2.55258	1.33587
PF3D7_1104800	9	cl21472	MFS	metabolite/drug transporter, putative	1267.48	1764.01	224.34	65.695	1355.96	1352.76	622.248	495.239	0.934744	1.30401	0.360531	0.132653	-0.480309	1.37445	2.81691	1.85476	3.29722	1.44247
PF3D7_1105200	1	none		WD repeat-containing protein WRAP73, putative (WDR8)	300.708	247.755	47.915	63.11	1010.49	744.639	655.549	1075.5	0.297585	0.332718	0.0730914	0.0586797	-0.160998	2.02553	2.34237	2.18653	2.50337	0.316839						X
PF3D7_1107100	9	cl17169	RRM_SF	nucleic acid binding protein, putative	34.8911	151.475	425.29	44.465	428.785	962.975	3351.35	1159.42	0.081372	0.157299	0.126901	0.038351	-0.950905	-0.641099	1.08527	0.309806	2.03617	1.72637	X	X		X	X
PF3D7_1108300	1	cl00942	PCD_DCoH	pterin-4a-carbinolamine dehydratase (PCD)	959.523	1529.72	350.82	173	1891.86	2657.28	2090.67	1776.8	0.507185	0.575672	0.167803	0.0973663	-0.182736	1.59574	2.38102	1.77848	2.56375	0.785273	X			X	X
PF3D7_1108500	2	cl21454	BKR_SDR_c	succinyl-CoA synthetase alpha subunit, putative	489.266	1728.39	2681.22	615.9	1216.82	2088.93	4633.87	4521.42	0.402085	0.827405	0.578612	0.136218	-1.04109	-0.525098	1.56158	0.515996	2.60267	2.08668
PF3D7_1108800	1	none		conserved Plasmodium protein, unknown function	89.6857	74.465	33.695	27.805	162.225	101.772	97.0425	175.268	0.552848	0.731681	0.347219	0.158643	-0.404332	0.671036	1.8011	1.07537	2.20543	1.13006
PF3D7_1109200	1	none		pre-mRNA splicing factor, putative	39.3497	80.97	25.74	26.545	326.306	278.626	336.745	534.699	0.120592	0.290604	0.0764377	0.0496448	-1.26893	0.657773	1.28042	1.9267	2.54934	0.622642
PF3D7_1111900	2	cl20229	Josephin	conserved Plasmodium protein, unknown function	98.999	457.115	151.33	38.33	100.204	279.667	156.598	102.727	0.987979	1.6345	0.966358	0.373126	-0.726297	0.0319224	1.40482	0.75822	2.13111	1.37289						X
PF3D7_1112700	2	none		conserved Plasmodium protein, unknown function	48.1536	75.685	44.865	29.565	211.721	189.075	253.115	313.926	0.227439	0.400291	0.177251	0.0941782	-0.81557	0.359681	1.27201	1.17525	2.08758	0.912333
PF3D7_1113000	3	none		conserved Plasmodium protein, unknown function	28.9691	58.85	1378.37	439.325	99.6956	89.3929	974.467	345.284	0.290575	0.65833	1.41449	1.27236	-1.1799	-2.2833	-2.13052	-1.10339	-0.950624	0.152771
PF3D7_1114100	4	cl21536	Rhomboid	rhomboid protease ROM1 (ROM1)	2967.01	4660.52	2098.26	932.83	5979.07	9297.97	12397	7934.33	0.496232	0.50124	0.169254	0.117569	-0.014487	1.55182	2.07751	1.56631	2.092	0.525687	X		X	X	X
PF3D7_1114700	9	cl21453	STKc_LKB1_CaMKK	serine/threonine protein kinase, putative (CLK3)	1773.9	1860.2	395.785	257.095	8291.97	10243.7	10149.9	9506.2	0.21393	0.181595	0.0389939	0.027045	0.236418	2.45582	2.98371	2.2194	2.74729	0.527887
PF3D7_1115100	2	none		conserved Plasmodium protein, unknown function	385.005	160.375	39.91	40.77	259.931	157.104	118.385	118.594	1.48118	1.02082	0.33712	0.343779	0.537018	2.13541	2.1072	1.5984	1.57018	-0.028216						X
PF3D7_1115500	4	cl00033	AP2	transcription factor with AP2 domain(s), putative (ApiAP2)	1372.79	3309.36	911.865	817.515	1094.07	2209.63	2398.77	2484.15	1.25475	1.4977	0.380138	0.329093	-0.255348	1.7228	1.93083	1.97815	2.18618	0.20803
PF3D7_1116300	1	cl00197	cyclophilin	peptidyl-prolyl cis-trans isomerase (CYP19C)	276.069	177.135	28.395	52.6	2279	1707.43	2084.17	1564.17	0.121136	0.103743	0.0136241	0.0336281	0.223606	3.15239	1.84889	2.92878	1.62528	-1.3035	X			X	X
PF3D7_1116800	1	cl03745	Clp_N	heat shock protein 101 (HSP101)	10997.4	2628.39	266.35	1294.78	22577.8	8502.48	4217.94	12952.7	0.487091	0.309132	0.0631469	0.0999614	0.655967	2.94741	2.28475	2.29144	1.62878	-0.662659						X
PF3D7_1118800	1	none		actin-related protein 2/3 complex subunit 1, putative (ARC40)	721.243	149.045	95.185	104.975	302.829	160.403	256.376	230.869	2.38168	0.929194	0.371271	0.454695	1.35793	2.68143	2.38901	1.32351	1.03108	-0.292424						X
PF3D7_1118800	7	none		actin-related protein 2/3 complex subunit 1, putative (ARC40)	148.298	93.815	621.81	303.01	302.829	160.403	256.376	230.869	0.489709	0.584872	2.42538	1.31247	-0.256196	-2.30822	-1.42229	-2.05202	-1.1661	0.885924						X
PF3D7_1118900	5	none		conserved Plasmodium protein, unknown function	94.6899	235.79	235.675	80.165	282.748	183.085	362.734	536.649	0.334891	1.28787	0.649719	0.149381	-1.94322	-0.956124	1.1647	0.987101	3.10792	2.12082
PF3D7_1120600	2	none		conserved Plasmodium protein, unknown function	214.008	504.69	549.17	685.625	1263.09	1256.34	738.48	1077.89	0.169432	0.401715	0.743649	0.636078	-1.24546	-2.13391	-1.90849	-0.888452	-0.663034	0.225417						X
PF3D7_1120600	4	none		conserved Plasmodium protein, unknown function	154.422	693.89	429.255	198.525	1263.09	1256.34	738.48	1077.89	0.122257	0.552311	0.581268	0.184179	-2.17556	-2.24928	-0.591184	-0.0737242	1.58437	1.6581						X
PF3D7_1120600	5	none		conserved Plasmodium protein, unknown function	501.173	1201.41	1323.05	1391.78	1263.09	1256.34	738.48	1077.89	0.396783	0.956282	1.79159	1.2912	-1.26909	-2.17481	-1.70229	-0.905729	-0.433209	0.472521						X
PF3D7_1122600	17	none		conserved Plasmodium protein, unknown function	95.7358	53.14	57.505	45.99	123.144	107.296	319.586	190.489	0.777428	0.495264	0.179936	0.241431	0.650512	2.11123	1.6871	1.46071	1.03658	-0.42413
PF3D7_1123200	2	cl23706	AMN1	leucine-rich repeat protein (LRR11)	30.7505	70.485	72.45	28.49	352.348	231.343	341.613	540.767	0.0872731	0.304677	0.212082	0.0526845	-1.80367	-1.28101	0.72816	0.522659	2.53183	2.00917
PF3D7_1124900	2	cl09943	Ribosomal_L29	60S ribosomal protein L35, putative	27453.2	25898.8	2159.28	2642.46	36991.1	35599.4	16439.8	17475.9	0.742155	0.727506	0.131345	0.151206	0.028762	2.49836	2.2952	2.4696	2.26644	-0.203158
PF3D7_1125200	1	cl00155	UBX	conserved Plasmodium protein, unknown function	521.672	432.27	26.79	29.155	3140.2	3009.94	1511.88	2514.85	0.166127	0.143614	0.0177197	0.0115931	0.210089	3.22886	3.84094	3.01877	3.63085	0.612081	X				X
PF3D7_1125200	2	cl00155	UBX	conserved Plasmodium protein, unknown function	382.488	305.005	75.095	32.99	3140.2	3009.94	1511.88	2514.85	0.121804	0.101333	0.04967	0.0131181	0.265462	1.29411	3.21493	1.02865	2.94947	1.92082	X				X
PF3D7_1125600	1	none		conserved Plasmodium protein, unknown function	50.8973	317.125	393.01	63.78	987.058	1101.15	1691.76	1332.5	0.0515647	0.287995	0.232308	0.0478648	-2.48159	-2.17158	0.107417	0.310005	2.58901	2.279	X				X	X
PF3D7_1127500	1	cl00388	PRX5_like	protein disulfide isomerase, putative	25.0672	93.325	39.835	46.515	603.657	1693.85	3294.93	1277.29	0.0415256	0.0550962	0.0120898	0.0364171	-0.407954	1.78021	0.189386	2.18817	0.597339	-1.59083						X
PF3D7_1131200	6	none		conserved Plasmodium protein, unknown function	404.694	1033.62	666.99	196.46	528.301	921.579	1626.26	733.408	0.766028	1.12158	0.410136	0.267873	-0.550056	0.901294	1.51585	1.45135	2.06591	0.614556
PF3D7_1134400	3	none		conserved Plasmodium protein, unknown function	49.2472	725.85	289.745	42.35	661.273	2248.98	810.014	582.732	0.0744733	0.322746	0.357704	0.072675	-2.1156	-2.26397	0.0352657	-0.148365	2.15087	2.29923	X				X
PF3D7_1136700	3	none		conserved Plasmodium protein, unknown function	72.0112	360.305	4781.35	741.14	322.706	384.684	4579.91	1019.91	0.223148	0.936626	1.04398	0.726672	-2.06947	-2.22603	-1.70331	-0.156552	0.366168	0.52272
PF3D7_1137800	1	none		conserved Plasmodium protein, unknown function	138.12	114.97	75.13	31.265	217.281	107.218	273	401.817	0.635672	1.07231	0.275201	0.077809	-0.754362	1.20779	3.03027	1.96216	3.78464	1.82248
PF3D7_1139200	1	cl19569	VPS9	conserved Plasmodium protein, unknown function	43.9095	50.33	123.355	66.565	243.431	193.535	139.635	150.893	0.180378	0.260056	0.88341	0.441142	-0.527803	-2.29206	-1.29022	-1.76426	-0.762419	1.00184
PF3D7_1139500	3	cl21455	selen_PSTK_euk	AAA family ATPase, putative	58.8	119.195	80.775	41.955	171.666	182.843	223.019	399.718	0.342526	0.651897	0.362189	0.104961	-0.928431	-0.0805288	1.70635	0.847903	2.63478	1.78688
PF3D7_1139500	7	cl21455	selen_PSTK_euk	AAA family ATPase, putative	138.394	57.485	24.365	26.485	171.666	182.843	223.019	399.718	0.806183	0.314395	0.109251	0.0662592	1.35853	2.88346	3.60491	1.52494	2.24639	0.721451
PF3D7_1140500	5	cl22853	MYSc_Myo24A	myosin F, putative (MyoF)	52.5836	83.91	32.79	56.165	288.558	169.077	283.392	516.303	0.182229	0.496283	0.115705	0.108783	-1.44541	0.655295	0.744298	2.10071	2.18971	0.0890035						X
PF3D7_1141800	5	cl22851	PHD1_Snt2p_like	phd finger protein, putative	447.608	1313.82	19223.2	6060.88	1437.84	1861.34	15337.1	5935.72	0.311306	0.705848	1.25338	1.02109	-1.18103	-2.00942	-1.7137	-0.828391	-0.532675	0.295716
PF3D7_1141800	7	cl22851	PHD1_Snt2p_like	phd finger protein, putative	3464.8	2386.46	4337.23	4402.63	1437.84	1861.34	15337.1	5935.72	2.40973	1.28212	0.282794	0.741718	0.910337	3.09105	1.69993	2.18071	0.789591	-1.39112
PF3D7_1143700	4	none		conserved Plasmodium protein, unknown function	120.883	126.7	38.275	43.53	257.996	175.982	180.394	283.686	0.468545	0.719961	0.212174	0.153444	-0.619732	1.14294	1.61047	1.76267	2.2302	0.467534
PF3D7_1144100	1	cl08429	Img2	mitochondrial large subunit ribosomal protein, putative	90.1612	406.435	25.185	24.565	823.855	2654.93	2556.98	1646.58	0.109438	0.153087	0.0098495	0.0149188	-0.484233	3.47392	2.87491	3.95816	3.35914	-0.599011	X				X
PF3D7_1144700	2	none		apicoplast import protein Tic20, putative (TIC20)	27.2787	158.245	258.905	70.285	209.07	371.668	451.428	355.331	0.130477	0.42577	0.573525	0.197801	-1.70629	-2.13607	-0.600262	-0.429781	1.10602	1.5358	X				X
PF3D7_1144900	3	cl21455	selen_PSTK_euk	ras-related protein Rab-6 (RAB6)	288.693	350.805	807.515	149.545	1495.03	1216.9	2682.62	2122.64	0.193101	0.288278	0.301017	0.0704525	-0.578105	-0.64049	1.45463	-0.0623847	2.03274	2.09512
PF3D7_1146100	2	cl17171	PH	conserved Plasmodium protein, unknown function	229.054	197.1	58.005	44.36	623.636	440.137	430.711	453.75	0.367288	0.447815	0.134673	0.0977631	-0.285988	1.44746	1.90955	1.73345	2.19554	0.462095	X				X
PF3D7_1146700	4	cl22853	MYSc_Myo24A	kinesin-like protein, putative	180.352	63.23	389.19	657.155	139.825	104.046	204.105	240.115	1.28984	0.607713	1.90681	2.73683	1.08573	-0.56397	-1.08531	-1.6497	-2.17105	-0.521345
PF3D7_1146700	7	cl22853	MYSc_Myo24A	kinesin-like protein, putative	25.7935	25.23	177.635	47.38	139.825	104.046	204.105	240.115	0.18447	0.242489	0.870312	0.197322	-0.394536	-2.23815	-0.0971679	-1.84361	0.297368	2.14098
PF3D7_1147000	1	none		sporozoite asparagine-rich protein (SLARP)	213.422	105.68	285.57	433.145	153.921	300.985	222.372	213.038	1.38657	0.351114	1.2842	2.03318	1.98151	0.110647	-0.552218	-1.87086	-2.53373	-0.662866
PF3D7_1147400	1	cl03714	COX2_TM	conserved Plasmodium protein, unknown function	29.6648	187.45	92.58	26.95	439.221	664.918	323.92	336.445	0.0675397	0.281915	0.285811	0.0801022	-2.06145	-2.08126	-0.246107	-0.0198044	1.81534	1.83515
PF3D7_1147800	4	cl01482	Metal_resist	merozoite adhesive erythrocytic binding protein (MAEBL)	1295.16	370.555	138.495	301.115	1170.79	397.77	593.606	1297.33	1.10623	0.931581	0.233311	0.232103	0.247895	2.24532	2.25281	1.99743	2.00492	0.00748941
PF3D7_1147800	5	cl01482	Metal_resist	merozoite adhesive erythrocytic binding protein (MAEBL)	1057.38	299.955	54.705	61.525	1170.79	397.77	593.606	1297.33	0.903136	0.754092	0.092157	0.0474242	0.260204	3.29278	4.25125	3.03257	3.99104	0.95847
PF3D7_1148800	1	cl23598	Wx5_PLAF3D7	Plasmodium exported protein (hyp11), unknown function	76.3464	38.46	23.915	135.08	2223.86	460.075	1162.79	7438.59	0.0343307	0.0835951	0.020567	0.0181594	-1.28392	0.739169	0.918784	2.02309	2.2027	0.179614
PF3D7_1149100	1	none		Plasmodium exported protein, unknown function	19862.2	23346.2	5168.34	3779.7	44404.7	37263.1	32514.3	33930.5	0.4473	0.626524	0.158956	0.111396	-0.486125	1.49262	2.00555	1.97874	2.49168	0.512932		X		X	X
PF3D7_1149200	1	cl02542	DnaJ	ring-infected erythrocyte surface antigen	4274.5	433.775	8831.98	25117.8	17819.1	2987.11	22461.3	41733.9	0.239884	0.145216	0.393209	0.601856	0.724138	-0.712962	-1.32708	-1.4371	-2.05122	-0.614121						X
PF3D7_1201000	1	cl23597	PRESAN	Plasmodium exported protein (PHISTb), unknown function	9182.34	15119.1	3347.76	830.655	11804.3	17772.5	6595.29	4092.26	0.77788	0.8507	0.507599	0.202982	-0.129104	0.615856	1.9382	0.744961	2.0673	1.32234		X			X
PF3D7_1201100	1	cl02542	DnaJ	RESA-like protein with PHIST and DnaJ domains	2419.73	870.45	48.025	28.17	2790.17	1041.92	470.56	706.625	0.867233	0.835429	0.102059	0.0398656	0.0539027	3.08701	4.4432	3.03311	4.3893	1.35619						X
PF3D7_1201400	1	none		Plasmodium exported protein, unknown function	36.7092	31.67	29.545	27.74	437.807	164.132	396.072	1088.16	0.0838478	0.192954	0.0745949	0.0254926	-1.20241	0.168695	1.71769	1.37111	2.9201	1.549
PF3D7_1202300	9	cl15086	AAA_9	dynein heavy chain, putative	572.269	88.425	24.635	40.965	303.774	291.101	303.008	316.689	1.88386	0.30376	0.0813015	0.129354	2.63269	4.53427	3.8643	1.90158	1.23161	-0.669972	X				X	X
PF3D7_1202300	14	cl15086	AAA_9	dynein heavy chain, putative	488.544	68.765	29.305	31.365	303.774	291.101	303.008	316.689	1.60825	0.236223	0.0967136	0.0990404	2.76727	4.05563	4.02133	1.28836	1.25406	-0.034298	X				X	X
PF3D7_1202300	19	cl15086	AAA_9	dynein heavy chain, putative	67.2819	32.14	150.875	345.465	303.774	291.101	303.008	316.689	0.221487	0.110408	0.497924	1.09087	1.00437	-1.16871	-2.30018	-2.17308	-3.30455	-1.13148	X				X	X
PF3D7_1202300	23	cl15086	AAA_9	dynein heavy chain, putative	89.4819	56.72	331.9	447.435	303.774	291.101	303.008	316.689	0.294567	0.194846	1.09535	1.41285	0.596261	-1.89472	-2.26194	-2.49099	-2.8582	-0.367219	X				X	X
PF3D7_1202300	25	cl15086	AAA_9	dynein heavy chain, putative	61.3231	36.055	447.765	616.31	303.774	291.101	303.008	316.689	0.201871	0.123857	1.47773	1.9461	0.704754	-2.87188	-3.26909	-3.57664	-3.97384	-0.397204	X				X	X
PF3D7_1202300	27	cl15086	AAA_9	dynein heavy chain, putative	57.9985	37.165	155.005	134.85	303.774	291.101	303.008	316.689	0.190926	0.12767	0.511554	0.425812	0.580593	-1.42187	-1.1572	-2.00246	-1.73779	0.26467	X				X	X
PF3D7_1202300	29	cl15086	AAA_9	dynein heavy chain, putative	369.435	140.93	530.68	958.21	303.774	291.101	303.008	316.689	1.21615	0.484127	1.75137	3.02571	1.32887	-0.526163	-1.31495	-1.85503	-2.64382	-0.788789	X				X	X
PF3D7_1202300	34	cl15086	AAA_9	dynein heavy chain, putative	395.102	1783.61	249.805	97.565	303.774	291.101	303.008	316.689	1.30064	6.12709	0.824417	0.308078	-2.23598	0.65778	2.07786	2.89376	4.31383	1.42008	X				X	X
PF3D7_1202400	8	cl00197	cyclophilin	peptidyl-prolyl cis-trans isomerase (CYP26)	167.133	784.715	57.21	49.91	616.052	1813.65	639.041	473.921	0.271297	0.432672	0.0895247	0.105313	-0.673401	1.59952	1.36519	2.27292	2.03859	-0.234325
PF3D7_1203900	2	cl00154	UBCc	ubiquitin-conjugating enzyme E2 (UBC)	23396.2	22319.2	2310.61	3376.03	29140.6	35989.7	20371.3	20520.5	0.802871	0.620154	0.113425	0.16452	0.372543	2.82343	2.28691	2.45088	1.91436	-0.536521			X	X	X
PF3D7_1206100	1	cl09411	ISN1	IMP-specific 5'-nucleotidase, putative	362.151	50.895	66.725	212.98	361.494	117.816	427.738	439.315	1.00182	0.431989	0.155995	0.4848	1.21355	2.68305	1.04716	1.4695	-0.166396	-1.63589						X
PF3D7_1206100	2	cl09411	ISN1	IMP-specific 5'-nucleotidase, putative	30.4051	39.88	101.405	157.5	361.494	117.816	427.738	439.315	0.0841095	0.338495	0.237073	0.358513	-2.0088	-1.49499	-2.09168	0.513807	-0.0828888	-0.596696						X
PF3D7_1206100	9	cl09411	ISN1	IMP-specific 5'-nucleotidase, putative	31.1227	33.78	32.545	29.04	361.494	117.816	427.738	439.315	0.0860944	0.286719	0.0760862	0.0661029	-1.73565	0.178284	0.381206	1.91393	2.11685	0.202922						X
PF3D7_1206900	1	none		conserved Plasmodium protein, unknown function	555.984	796.985	139.53	73.375	420.665	471.368	218.965	234.768	1.32168	1.69079	0.637225	0.312542	-0.355326	1.0525	2.08025	1.40782	2.43558	1.02775						X
PF3D7_1210900	3	cl21590	PLN02841	GPI mannosyltransferase I (PIGM)	28.7526	251.035	171.8	36.78	421.943	822.434	983.912	578.446	0.0681433	0.305234	0.174609	0.0635842	-2.16327	-1.35749	0.0999045	0.805787	2.26318	1.45739						X
PF3D7_1211700	4	cl20563	MCM_N	DNA replication licensing factor MCM5, putative (MCM5)	441.209	3008.16	1256.26	541.12	1217.08	4841.72	5932.32	3777.77	0.362513	0.621301	0.211765	0.143238	-0.777258	0.775566	1.33962	1.55282	2.11688	0.564054
PF3D7_1212300	2	cl02567	WD40	WD repeat-containing protein, putative	53.0488	464.92	40.89	27.435	344.566	808.742	359.693	430.356	0.153958	0.574868	0.11368	0.0637496	-1.90069	0.437559	1.27205	2.33825	3.17274	0.834493		X			X	X
PF3D7_1213300	1	none		conserved Plasmodium protein, unknown function	74.6228	40.7	31.655	35.19	601.639	686.798	981.898	1694.36	0.124033	0.0592606	0.0322386	0.020769	1.06558	1.94386	2.57822	0.878283	1.51264	0.63436						X
PF3D7_1215500	3	cl02594	DD_RII_PKA	conserved Plasmodium protein, unknown function	28.4152	30.605	29.885	26.245	162.034	429.457	162.058	80.485	0.175366	0.0712643	0.18441	0.326086	1.29911	-0.07255	-0.894885	-1.37166	-2.194	-0.822335
PF3D7_1217100	4	cl00718	TOPRIM_TopoIIB_SPO	meiotic recombination protein SPO11, putative (SPO11)	384.409	389.4	51.865	47.37	819.815	932.636	384.045	473.714	0.468897	0.417526	0.135049	0.099997	0.167405	1.79579	2.22932	1.62838	2.06191	0.433529	X	X	X	X	X
PF3D7_1218800	7	cl22861	Laminin_G_3	secreted ookinete protein, putative (PSOP17)	31.4169	185.895	42.825	47.2	336.493	366.38	201.319	270.013	0.0933655	0.507383	0.212722	0.174806	-2.44211	-1.18801	-0.904796	1.25411	1.53732	0.283212	X				X
PF3D7_1219600	2	cl00558	YdiL	aminophospholipid-transporting P-ATPase (ATPase2)	3660.55	3159.58	4525.65	4051.35	8302.96	9746.07	2738.23	2077.25	0.440873	0.32419	1.65277	1.95034	0.443523	-1.90645	-2.14529	-2.34997	-2.58881	-0.238843						X
PF3D7_1219600	4	cl00558	YdiL	aminophospholipid-transporting P-ATPase (ATPase2)	8088.55	10433.4	642.82	386.05	8302.96	9746.07	2738.23	2077.25	0.974177	1.07053	0.234758	0.185846	-0.136065	2.05301	2.39007	2.18908	2.52614	0.337062						X
PF3D7_1221100	7	none		conserved Plasmodium protein, unknown function	75.8232	97.01	175.33	62.635	210.748	162.321	468.252	427.266	0.359782	0.597644	0.374435	0.146595	-0.732164	-0.0575957	1.29529	0.674568	2.02745	1.35288	X		X		X
PF3D7_1221300	2	none		conserved Plasmodium protein, unknown function	78.7746	101.305	3672.45	585.26	603.767	961.489	5343.04	2346.22	0.130472	0.105363	0.687334	0.249449	0.308375	-2.39727	-0.935005	-2.70565	-1.24338	1.46227
PF3D7_1224600	1	cl03142	Cyto_heme_lyase	cytochrome c heme lyase, putative	1926.21	846.765	208.87	95.87	5665.29	3884.44	1171.42	1755.33	0.340001	0.217989	0.178305	0.0546164	0.641284	0.931196	2.63813	0.289912	1.99685	1.70694
PF3D7_1224900	1	cl17169	RRM_SF	splicing factor 3B subunit 6, putative (SF3B6)	6696.67	6257.51	1376.24	942.605	8776.16	7989.72	4382.66	5091.16	0.763052	0.783195	0.314019	0.185145	-0.0375887	1.28093	2.04312	1.31852	2.08071	0.762194
PF3D7_1225100	4	cl00015	CysRS_core	isoleucine--tRNA ligase, putative	763.844	578.665	838.84	1606.58	1052.78	2102.18	884.445	913.351	0.725546	0.275269	0.948437	1.75899	1.39823	-0.386483	-1.27761	-1.78471	-2.67584	-0.891128						X
PF3D7_1229900	9	cl07222	RFC1	conserved Plasmodium protein, unknown function	71.6112	332.005	145.26	47.615	989.04	1290.91	874.503	801.529	0.0724048	0.257186	0.166106	0.0594052	-1.82866	-1.19795	0.285495	0.630713	2.11415	1.48344	X			X	X
PF3D7_1229900	23	cl07222	RFC1	conserved Plasmodium protein, unknown function	145.336	511.55	407.335	88.815	989.04	1290.91	874.503	801.529	0.146947	0.39627	0.46579	0.110807	-1.43119	-1.66439	0.407243	-0.233195	1.83844	2.07163	X			X	X
PF3D7_1230000	11	cl02495	RabGAP-TBC	conserved Plasmodium protein, unknown function	670.144	1156.97	144.67	188.645	1660.16	2579.03	1549.52	1182.45	0.403663	0.448607	0.0933645	0.159538	-0.152299	2.11221	1.33925	2.2645	1.49155	-0.772953	X			X	X	X
PF3D7_1230200	1	cl09954	VTC1	vacuolar transporter chaperone, putative, pseudogene	26.53	241.71	25.17	27.14	197.172	579.207	290.45	565.905	0.134553	0.417312	0.0866586	0.0479586	-1.63296	0.634755	1.48831	2.26771	3.12127	0.853555	X				X	X
PF3D7_1232700	1	none		conserved Plasmodium protein, unknown function	134.956	62.1	122.885	100.405	202.286	233.392	1598.94	753.216	0.667155	0.266076	0.0768539	0.133302	1.32618	3.11783	2.32333	1.79165	0.997141	-0.794505	X				X	X
PF3D7_1232700	2	none		conserved Plasmodium protein, unknown function	195.81	134.51	358.855	125.82	202.286	233.392	1598.94	753.216	0.967988	0.576326	0.224433	0.167044	0.748104	2.10871	2.53476	1.3606	1.78666	0.426057	X				X	X
PF3D7_1232700	16	none		conserved Plasmodium protein, unknown function	28.5641	44.96	233.355	28.325	202.286	233.392	1598.94	753.216	0.141207	0.192637	0.145943	0.0376054	-0.448075	-0.047598	1.9088	0.400477	2.35687	1.9564	X				X	X
PF3D7_1232700	17	none		conserved Plasmodium protein, unknown function	70.0323	148.25	357.285	117.495	202.286	233.392	1598.94	753.216	0.346205	0.635197	0.223451	0.155991	-0.875577	0.631669	1.15016	1.50725	2.02574	0.518494	X				X	X
PF3D7_1232800	2	none		conserved Plasmodium protein, unknown function	218.665	557.745	137.31	57.28	354.686	759.885	2116.04	704.992	0.616501	0.733986	0.0648901	0.0812491	-0.251649	3.24803	2.92368	3.49968	3.17533	-0.324354	X				X	X
PF3D7_1233400	3	none		conserved Plasmodium membrane protein, unknown function	1198.59	792.795	81.015	155.265	2292.47	1590.7	681.205	1158.02	0.522837	0.498395	0.118929	0.134078	0.0690718	2.13626	1.96329	2.06719	1.89421	-0.172974	X			X	X
PF3D7_1233400	4	none		conserved Plasmodium membrane protein, unknown function	1098.24	679.645	59.555	114.905	2292.47	1590.7	681.205	1158.02	0.479063	0.427262	0.087426	0.0992255	0.165093	2.45408	2.27143	2.28899	2.10634	-0.182649	X			X	X
PF3D7_1233600	2	cl19744	zf-UBR	asparagine and aspartate rich protein 1 (AARP1)	2579.2	3305.41	321.8	521.7	2853.82	3651.55	1429.71	1968.94	0.903773	0.905209	0.225081	0.264965	-0.00228929	2.00552	1.77016	2.00781	1.77245	-0.235355
PF3D7_1235800	9	none		conserved Plasmodium protein, unknown function	459.676	105.655	81.415	100.225	324.586	132.147	192.174	361.635	1.41619	0.799527	0.423652	0.277144	0.824799	1.74107	2.35331	0.916267	1.52851	0.612246						X
PF3D7_1235800	12	none		conserved Plasmodium protein, unknown function	60.4002	147.925	67.91	40.065	324.586	132.147	192.174	361.635	0.186084	1.1194	0.353378	0.110788	-2.5887	-0.925256	0.748148	1.66344	3.33685	1.6734						X
PF3D7_1236900	1	none		conserved Plasmodium protein, unknown function	156.68	144.22	923.985	328.355	414.642	821.107	8979.72	3697.6	0.377869	0.175641	0.102897	0.0888022	1.10526	1.87669	2.08922	0.77143	0.983962	0.212532
PF3D7_1237600	3	cl02567	WD40	periodic tryptophan protein 1, putative (PWP1)	1107.1	545.405	221.16	691.38	3460.29	2583.18	2798.67	3905.41	0.319945	0.211137	0.0790233	0.177031	0.599642	2.01747	0.853819	1.41783	0.254177	-1.16365
PF3D7_1238700	2	cl02518	BTB_2	conserved Plasmodium protein, unknown function	92.0464	517.46	79.09	29.155	804.398	708.515	434.358	483.867	0.114429	0.730344	0.182085	0.0602542	-2.67413	-0.670159	0.925317	2.00397	3.59944	1.59548	X	X			X
PF3D7_1238700	5	cl02518	BTB_2	conserved Plasmodium protein, unknown function	1750.32	428.435	232.675	267.255	804.398	708.515	434.358	483.867	2.17593	0.604694	0.535675	0.552332	1.84736	2.0222	1.97803	0.174847	0.130671	-0.0441769	X	X			X
PF3D7_1241600	7	cl02813	Mito_carr	mitochondrial carrier protein, putative	66.7305	1018.19	481.1	59.98	510.946	1792.52	1469.29	671.2	0.130602	0.568023	0.327437	0.0893623	-2.12078	-1.32604	0.547436	0.794735	2.66821	1.87348						X
PF3D7_1244800	2	none		cytoplasmic translation machinery associated protein, putative	3292.21	3070.11	573.91	690.715	8763.69	9236.31	4988.52	7819.82	0.375665	0.332395	0.115046	0.0883287	0.176546	1.70723	2.08849	1.53069	1.91195	0.38126						X
PF3D7_1245300	3	cl00154	UBCc	NEDD8-conjugating enzyme UBC12, putative (UBC12)	281.301	971.04	103.725	48.295	724.844	1232.59	1023.37	1711.08	0.388085	0.787805	0.101357	0.0282249	-1.02147	1.93693	3.78133	2.95839	4.8028	1.8444						X
PF3D7_1245300	4	cl00154	UBCc	NEDD8-conjugating enzyme UBC12, putative (UBC12)	266.453	560.935	42.03	34.775	724.844	1232.59	1023.37	1711.08	0.3676	0.455086	0.0410704	0.0203235	-0.308002	3.16197	4.17692	3.46997	4.48492	1.01495						X
PF3D7_1246000	3	none		conserved Plasmodium protein, unknown function	162.777	55.26	26.95	54.315	560.099	207.895	320.785	920.522	0.290622	0.265807	0.0840127	0.0590046	0.128762	1.79046	2.30024	1.6617	2.17148	0.50978
PF3D7_1246300	1	none		conserved Plasmodium protein, unknown function	465.049	199.955	102.695	140.315	854.252	225.725	1014.16	778.406	0.544393	0.885836	0.101261	0.180259	-0.702393	2.42657	1.59457	3.12896	2.29697	-0.831999	X			X	X
PF3D7_1247000	1	none		DNA replication origin binding protein, putative (DIA2)	34.7381	256.69	895.675	264.495	380.229	778.309	2045.62	1210.72	0.0913609	0.329805	0.43785	0.218461	-1.85196	-2.26079	-1.25773	-0.408825	0.594236	1.00306	X				X
PF3D7_1251000	1	cl00175	p23_hB-ind1_like	conserved Plasmodium protein, unknown function	30.6898	36.505	41.45	29.42	189.388	90.742	60.937	97.543	0.162047	0.402294	0.680211	0.301611	-1.31184	-2.06957	-0.89627	-0.75773	0.415565	1.17329	X				X
PF3D7_1252500	1	none		Plasmodium exported protein, unknown function	26.0219	28.11	24.68	24.145	560.349	240.53	504.195	1113.03	0.0464387	0.116867	0.0489493	0.0216931	-1.33147	-0.0759607	1.09809	1.25551	2.42956	1.17405	X				X
PF3D7_1301200	1	cl03636	GBP_repeat	glycophorin binding protein (GBPH2)	4642.71	2265.18	131.205	3590.74	14819.9	9185.66	5375.1	24578.2	0.313276	0.2466	0.0244098	0.146094	0.345262	3.6819	1.10053	3.33664	0.755271	-2.58137						X
PF3D7_1303900	2	cl17012	GINS_A_psf2	conserved Plasmodium protein, unknown function	224.165	180.4	107.365	80.92	267.229	238.832	307.926	400.001	0.838849	0.755343	0.348671	0.202299	0.151281	1.26654	2.05192	1.11526	1.90064	0.785375						X
PF3D7_1303900	5	cl17012	GINS_A_psf2	conserved Plasmodium protein, unknown function	51.6142	221.225	47.725	26.595	267.229	238.832	307.926	400.001	0.193146	0.926279	0.154989	0.0664873	-2.26176	0.317528	1.53854	2.57928	3.80029	1.22101						X
PF3D7_1304000	4	cl19886	Cnd2	chromosome condensation protein, putative	52.2953	679.215	165.89	42.17	685.271	1765.57	1856.77	1048.08	0.0763133	0.3847	0.0893433	0.0402357	-2.33373	-0.227426	0.923459	2.1063	3.25719	1.15088						X
PF3D7_1304100	1	cl08424	OBF_DNA_ligase_I	DNA ligase I (LigI)	37.6576	220.95	164.065	30.37	528.774	1286.81	3116.6	1502.44	0.0712167	0.171703	0.0526423	0.0202138	-1.26963	0.435994	1.81688	1.70562	3.08651	1.38089	X			X	X
PF3D7_1304700	5	cl00050	CYCLIN	cyclin (CYC4)	372.244	355.09	47.225	40.725	250.435	374.126	186.442	86.657	1.48639	0.949119	0.253296	0.469956	0.647149	2.55291	1.66121	1.90576	1.01406	-0.891703	X				X	X
PF3D7_1304900	1	cl11409	RNAP_II_RPB11	DNA-directed RNA polymerase 2, putative	2507.88	2863.72	236.48	148.56	4310.26	4934.04	1029	1505.54	0.58184	0.580402	0.229815	0.0986754	0.00356969	1.34015	2.55986	1.33658	2.55629	1.21971
PF3D7_1306300	1	cl17173	AdoMet_MTases	SAM dependent methyltransferase, putative	82.9689	198.79	52.945	58.69	361.815	649.647	784.832	1060.19	0.229313	0.305997	0.0674603	0.0553578	-0.416197	1.76521	2.05046	2.18141	2.46666	0.285252
PF3D7_1306300	2	cl17173	AdoMet_MTases	SAM dependent methyltransferase, putative	153.342	418.635	136.44	122.425	361.815	649.647	784.832	1060.19	0.423814	0.644404	0.173846	0.115474	-0.604535	1.28562	1.87586	1.89016	2.4804	0.59024
PF3D7_1306300	3	cl17173	AdoMet_MTases	SAM dependent methyltransferase, putative	25.7673	122.795	26.625	25.29	361.815	649.647	784.832	1060.19	0.071217	0.189018	0.0339244	0.0238541	-1.40823	1.0699	1.57798	2.47813	2.98621	0.508086
PF3D7_1306300	7	cl17173	AdoMet_MTases	SAM dependent methyltransferase, putative	94.071	520.465	198.73	48.875	361.815	649.647	784.832	1060.19	0.259998	0.801151	0.253213	0.0461	-1.62357	0.038146	2.49566	1.66172	4.11923	2.45751
PF3D7_1307400	2	none		conserved Plasmodium protein, unknown function	51.0387	39.575	31.975	57.45	553.165	181.542	700.018	1543.2	0.0922667	0.217993	0.0456774	0.0372278	-1.2404	1.01433	1.30943	2.25473	2.54983	0.295102
PF3D7_1307800	3	cl00062	FHA	fork head domain protein, putative	837.379	1122	233.92	97.73	1280.77	1392.23	510.573	654.423	0.65381	0.805901	0.458152	0.149338	-0.301732	0.513046	2.13029	0.814778	2.43203	1.61725						X
PF3D7_1308800	11	cl00213	INT_Rci_Hp1_C	tyrosine recombinase (INT)	164.673	836.855	325.73	65.3	1251.36	2957.73	3314.4	1772.88	0.131595	0.282938	0.0982771	0.0368327	-1.10438	0.421176	1.83704	1.52556	2.94143	1.41587	X				X
PF3D7_1310200	1	none		conserved Plasmodium protein, unknown function	69.2494	1029.19	465.305	112.99	387.042	703.855	1610.79	783.327	0.17892	1.46223	0.288868	0.144244	-3.03078	-0.691098	0.310805	2.33968	3.34159	1.0019
PF3D7_1312900	1	cl02652	MIF4G	eukaryotic translation initation factor 4 gamma (EIF4G)	642.004	519.595	98.325	75.775	3383.6	2844.6	2473	1814.53	0.18974	0.18266	0.0397594	0.0417601	0.0548608	2.25465	2.18383	2.19979	2.12897	-0.0708266
PF3D7_1314700	1	none		conserved Plasmodium protein, unknown function	62.6358	101.535	112.73	33.42	361.494	620.408	853.448	926.647	0.173269	0.163658	0.132088	0.0360655	0.0823285	0.39152	2.26432	0.309191	2.18199	1.8728						X
PF3D7_1314700	2	none		conserved Plasmodium protein, unknown function	123.887	345.955	462.225	124.86	361.494	620.408	853.448	926.647	0.342709	0.557625	0.541597	0.134744	-0.702312	-0.660237	1.34676	0.0420749	2.04907	2.007						X
PF3D7_1316000	2	cl21453	STKc_LKB1_CaMKK	protein kinase, putative	170.745	92.735	216.13	291.115	271.335	186.474	105.415	147.203	0.629279	0.497307	2.05028	1.97765	0.339563	-1.70405	-1.65201	-2.04361	-1.99157	0.0520357	X		X		X	X
PF3D7_1316000	13	cl21453	STKc_LKB1_CaMKK	protein kinase, putative	434.744	405.14	43.385	47.315	271.335	186.474	105.415	147.203	1.60224	2.17263	0.411564	0.321427	-0.439354	1.9609	2.31753	2.40026	2.75688	0.356624	X		X		X	X
PF3D7_1321600	2	cl21469	HDc	phosphodiesterase gamma, putative (PDEgamma)	25.1938	26.49	24.825	24.82	224.998	85.1694	225.846	370.169	0.111973	0.311027	0.10992	0.0670504	-1.47389	0.0266987	0.739838	1.50058	2.21372	0.713139		X			X
PF3D7_1322300	1	none		translation initiation factor EIF-2B subunit related	197.111	523.355	82.61	37.09	252.741	1256.03	568.455	250.434	0.779892	0.416673	0.145324	0.148103	0.904359	2.424	2.39667	1.51964	1.49231	-0.027331
PF3D7_1322300	2	none		translation initiation factor EIF-2B subunit related	164.346	1446.17	310.435	56.595	252.741	1256.03	568.455	250.434	0.650256	1.15138	0.546103	0.225988	-0.824281	0.251836	1.52476	1.07612	2.34904	1.27293
PF3D7_1322500	1	cl02529	ANK	palmitoyltransferase, putative (DHHC5)	46.918	277.145	794.235	200.55	591.897	843.357	4004.33	2165.59	0.0792672	0.328621	0.198344	0.0926075	-2.05163	-1.32321	-0.224405	0.728421	1.82722	1.0988
PF3D7_1324500	2	cl21455	selen_PSTK_euk	DEAD box helicase, putative	503.826	1703.08	592.785	268.33	627.599	2515.17	1811.4	1467.77	0.802783	0.677121	0.327253	0.182815	0.245597	1.29461	2.13462	1.04901	1.88903	0.840019
PF3D7_1324500	3	cl21455	selen_PSTK_euk	DEAD box helicase, putative	185.222	2432.38	1057.6	212.525	627.599	2515.17	1811.4	1467.77	0.295128	0.967083	0.583858	0.144795	-1.7123	-0.984277	1.02733	0.728022	2.73963	2.01161
PF3D7_1324600	1	none		conserved Plasmodium protein, unknown function	70.3	513.195	317.24	67.845	1423.52	1361.35	1140.19	1562.04	0.0493847	0.376976	0.278234	0.0434337	-2.93233	-2.49416	0.185252	0.438171	3.11759	2.67942						X
PF3D7_1325500	3	cl16933	RlmI_M_like	conserved Plasmodium protein, unknown function	26.82	334.63	119.965	25.845	428.314	698.885	378.64	334.496	0.0626176	0.478806	0.316831	0.0772654	-2.9348	-2.33907	-0.303254	0.595725	2.63154	2.03582
PF3D7_1325500	5	cl16933	RlmI_M_like	conserved Plasmodium protein, unknown function	152.542	1014.38	587.775	339.51	428.314	698.885	378.64	334.496	0.356144	1.45142	1.55233	1.01499	-2.02693	-2.1239	-1.51093	-0.0969731	0.516	0.612973
PF3D7_1326400	10	cl00160	LbH_eIF2B_gamma_C	translation initiation factor EIF-2B gamma subunit, putative	1952.19	1441.91	508.545	205.225	3567.74	3624.86	1649.16	1965.05	0.547177	0.397785	0.308365	0.104438	0.46002	0.827367	2.38937	0.367347	1.92935	1.562
PF3D7_1327100	13	cl03463	Gal_Lectin	conserved Plasmodium protein, unknown function	303.549	222.27	231.96	132.84	315.752	211.045	318.836	526.31	0.961353	1.05319	0.727521	0.252399	-0.131625	0.402076	1.92936	0.533701	2.06099	1.52728						X
PF3D7_1328200	2	none		conserved Plasmodium protein, unknown function	209.929	863.035	1722.67	694.575	782.154	899.039	1581.13	993.783	0.268399	0.959953	1.08952	0.698921	-1.83859	-2.02124	-1.38075	-0.182657	0.457835	0.640492
PF3D7_1328200	3	none		conserved Plasmodium protein, unknown function	109.031	376.975	949.545	301.87	782.154	899.039	1581.13	993.783	0.139399	0.419309	0.600549	0.303759	-1.58879	-2.10706	-1.12371	-0.518269	0.465088	0.983357
PF3D7_1329100	4	cl02567	WD40	myosin C (MyoC)	3775.49	3686.24	517.655	384.51	4044.86	4148.9	3186.47	2181.41	0.933405	0.888486	0.162454	0.176267	0.0711552	2.52247	2.40474	2.45132	2.33359	-0.117728						X
PF3D7_1330000	1	cl05619	PITH	thioredoxin, putative	3924.44	4625.54	358.56	223.96	2722.85	2922.35	890.559	623.053	1.4413	1.58282	0.402623	0.359456	-0.135123	1.83987	2.00348	1.97499	2.13861	0.163618				X	X
PF3D7_1330200	2	none		conserved Plasmodium protein, unknown function	158.628	840.975	210.225	49.75	171.822	794.523	885.503	299.37	0.923213	1.05847	0.237408	0.166182	-0.197239	1.9593	2.4739	2.15654	2.67114	0.514599
PF3D7_1330700	2	cl21590	PLN02841	GPI transamidase subunit PIG-U, putative	31.1181	352.37	600.075	203.575	433.923	1967.94	1778.99	754.416	0.0717133	0.179055	0.337312	0.269844	-1.32009	-2.23377	-1.91182	-0.913679	-0.591725	0.321954	X			X	X
PF3D7_1331300	1	cl10465	S26_SPase_I	signal peptidase 21 kDa subunit (SP21)	96.6025	742.585	752.88	341.275	555.625	2220.95	954.638	649.755	0.173863	0.334354	0.788655	0.525236	-0.943428	-2.18145	-1.59502	-1.23802	-0.651589	0.586428
PF3D7_1338000	11	none		conserved Plasmodium membrane protein, unknown function	92.5875	672.37	1039.26	271.555	575.464	912.501	1891.27	869.827	0.160892	0.736843	0.5495	0.312194	-2.19527	-1.77203	-0.956353	0.423237	1.23891	0.815675	X			X	X	X
PF3D7_1338800	6	cl09918	CPW_WPC	CPW-WPC family protein	2185.07	947.16	274.925	404.3	979.994	504.632	686.8	1183.99	2.22968	1.87693	0.400298	0.341474	0.24846	2.47769	2.70699	2.22923	2.45853	0.229302	X				X	X
PF3D7_1338800	8	cl09918	CPW_WPC	CPW-WPC family protein	569.676	275.79	125.445	131.34	979.994	504.632	686.8	1183.99	0.581305	0.546517	0.182651	0.11093	0.0890294	1.6702	2.38964	1.58117	2.30061	0.719438	X				X	X
PF3D7_1339000	1	none		probable protein, unknown function	81.8607	219.115	29.095	36.06	336.946	201.26	195.971	233.884	0.242949	1.08872	0.148466	0.154179	-2.1639	0.710523	0.656045	2.87443	2.81995	-0.0544785	X				X	X
PF3D7_1339000	4	none		probable protein, unknown function	126.741	63.925	170.27	321.39	336.946	201.26	195.971	233.884	0.376145	0.317624	0.868852	1.37414	0.243968	-1.20782	-1.86917	-1.45179	-2.11314	-0.661351	X				X	X
PF3D7_1341700	3	none		conserved Plasmodium protein, unknown function	167.878	86.125	95.525	99.78	214.682	123.595	371.058	558.042	0.781987	0.696832	0.257439	0.178804	0.166333	1.60291	2.12877	1.43658	1.96243	0.525855
PF3D7_1345000	2	none		conserved Plasmodium protein, unknown function	514.46	295.955	434.615	995.785	1044.42	419.949	240.216	450.387	0.492581	0.704741	1.80927	2.21095	-0.516732	-1.87697	-2.16624	-1.36024	-1.6495	-0.289263						X
PF3D7_1345000	5	none		conserved Plasmodium protein, unknown function	41.4865	41.085	51.055	34.625	1044.42	419.949	240.216	450.387	0.0397221	0.0978334	0.212538	0.0768782	-1.30038	-2.4197	-0.952633	-1.11932	0.347751	1.46707						X
PF3D7_1345000	8	none		conserved Plasmodium protein, unknown function	114.559	204.49	102.36	65.235	1044.42	419.949	240.216	450.387	0.109687	0.48694	0.426116	0.144842	-2.15036	-1.95786	-0.401091	0.192499	1.74927	1.55677						X
PF3D7_1346300	3	cl00682	Alba	DNA/RNA-binding protein Alba 2 (ALBA2)	16927.8	15020.5	2038.11	3478.88	25415.7	27128.4	20394.4	26722.5	0.666038	0.55368	0.0999349	0.130186	0.266554	2.73654	2.35504	2.46999	2.08848	-0.381509						X
PF3D7_1347000	1	cl02567	WD40	WD repeat-containing protein 92, putative (WDR92)	102.593	87.49	29.845	52.325	334.74	399.584	434.816	414.416	0.306485	0.218953	0.0686382	0.126262	0.4852	2.15874	1.2794	1.67354	0.794199	-0.879336
PF3D7_1347800	4	cl19302	LRR_4	leucine-rich repeat protein (LRR4.1)	53.1759	42.295	82.465	56.985	173.23	328.952	152.198	184.793	0.306967	0.128575	0.541827	0.308372	1.25547	-0.819751	-0.00659028	-2.07522	-1.26206	0.81316	X				X
PF3D7_1348700	2	cl02567	WD40	WD repeat-containing protein 16, putative (WDR16)	94.8452	35.235	245.985	521.71	384.432	133.591	224.812	367.285	0.246715	0.263753	1.09418	1.42045	-0.0963419	-2.14893	-2.52543	-2.05259	-2.42909	-0.376498
PF3D7_1349000	9	none		conserved Plasmodium protein, unknown function	27.9093	33.65	80.74	25.22	327.25	119.209	168.983	217.924	0.0852842	0.282279	0.477798	0.115728	-1.72677	-2.48605	-0.440392	-0.759282	1.28638	2.04566	X				X	X
PF3D7_1349000	10	none		conserved Plasmodium protein, unknown function	88.0546	82.235	226.12	284.78	327.25	119.209	168.983	217.924	0.269074	0.689842	1.33812	1.30679	-1.35826	-2.31413	-2.27995	-0.955869	-0.921685	0.0341835	X				X	X
PF3D7_1349000	11	none		conserved Plasmodium protein, unknown function	69.8146	62.93	106.355	30.77	327.25	119.209	168.983	217.924	0.213337	0.527899	0.629381	0.141196	-1.30713	-1.5608	0.595436	-0.253673	1.90256	2.15623	X				X	X
PF3D7_1350000	1	none		conserved Plasmodium protein, unknown function	314.55	213.71	36.205	59.385	239.706	166.855	125.609	145.52	1.31223	1.28081	0.288235	0.408088	0.0349634	2.1867	1.68507	2.15174	1.65011	-0.501634	X				X
PF3D7_1350000	7	none		conserved Plasmodium protein, unknown function	244.948	200.56	43.29	29.51	239.706	166.855	125.609	145.52	1.02187	1.202	0.34464	0.20279	-0.234232	1.56804	2.33315	1.80228	2.56738	0.765106	X				X
PF3D7_1352200	8	cl02567	WD40	U3 small nucleolar RNA-associated protein 15, putative (UTP15)	3831.47	2366.47	292.875	339.71	3828.06	2071.31	692.643	1226.47	1.00089	1.1425	0.422837	0.276981	-0.190904	1.24311	1.85343	1.43402	2.04433	0.610316
PF3D7_1352600	14	cl21453	STKc_LKB1_CaMKK	protein kinase, putative	149.495	124.63	32.05	24.18	96.2229	87.2117	67.9717	68.4467	1.55363	1.42905	0.47152	0.353268	0.120583	1.72025	2.13681	1.59967	2.01622	0.416557	X		X		X	X
PF3D7_1355600	1	none		conserved Plasmodium protein, unknown function	175.576	109.11	350.03	665.12	508.967	609.9	484.84	849.765	0.344965	0.178898	0.72195	0.782711	0.947313	-1.06545	-1.18203	-2.01276	-2.12934	-0.116581
PF3D7_1357600	4	none		conserved Plasmodium protein, unknown function	138.118	367.665	226.18	130.465	1491.11	1653.78	1818.65	3018.7	0.0926275	0.222318	0.124367	0.0432189	-1.26311	-0.425091	1.09978	0.838023	2.36289	1.52487
PF3D7_1360500	14	cl11967	CHD	guanylyl cyclase beta (GCbeta)	112.776	563.015	132.735	58.59	104.186	100.463	92.7969	156.893	1.08245	5.60422	1.43038	0.37344	-2.37222	-0.402105	1.53535	1.97011	3.90757	1.93745						X
PF3D7_1361300	1	none		conserved Plasmodium protein, unknown function	479.073	242.26	37.35	84.355	222.595	149.475	140.297	137.173	2.15222	1.62074	0.266221	0.614953	0.409173	3.01513	1.80728	2.60596	1.3981	-1.20785	X				X	X
PF3D7_1361300	8	none		conserved Plasmodium protein, unknown function	115.391	127.2	292.04	78.995	222.595	149.475	140.297	137.173	0.518391	0.850978	2.08158	0.575879	-0.715082	-2.00557	-0.151724	-1.29049	0.563358	1.85385	X				X	X
PF3D7_1361500	12	cl17171	PH	conserved Plasmodium protein, unknown function	73.1546	147.35	382.025	37.7	274.986	205.15	2179.18	751.666	0.266031	0.718255	0.175307	0.0501552	-1.4329	0.601711	2.40712	2.03461	3.84002	1.80541	X		X	X	X	X
PF3D7_1362100	3	cl02098	14-3-3	14-3-3 protein (14-3-3II)	96.8549	75.34	294.58	53.635	592.747	633.341	517.746	467.989	0.1634	0.118956	0.568966	0.114607	0.457975	-1.79993	0.511706	-2.25791	0.0537311	2.31164
PF3D7_1363500	3	cl00490	CCR4	DNase I-like protein, putative	128.126	592.76	251.97	60.44	519.356	1155.97	1137.05	595.048	0.246702	0.512783	0.2216	0.101572	-1.05558	0.154814	1.28028	1.21039	2.33585	1.12546
PF3D7_1363800	1	none		nuclear fusion protein, putative (GEX1)	346.492	125.985	219.695	500.825	235.902	278.109	321.57	273.939	1.4688	0.453005	0.683195	1.82823	1.69703	1.10427	-0.315815	-0.59277	-2.01285	-1.42008						X
PF3D7_1364800	6	cl00883	RNA_pol_Rpb5_C	DNA-directed RNA polymerase II, putative	5039.88	3416.53	324.175	936.455	12287.5	10510.8	4207.77	8593.42	0.410165	0.32505	0.077042	0.108974	0.335543	2.41249	1.91223	2.07694	1.57668	-0.500261						X
PF3D7_1364800	7	cl00883	RNA_pol_Rpb5_C	DNA-directed RNA polymerase II, putative	3989.69	2612.53	52.19	166.815	12287.5	10510.8	4207.77	8593.42	0.324696	0.248556	0.0124032	0.019412	0.385517	4.7103	4.06407	4.32478	3.67856	-0.646228						X
PF3D7_1366100	1	none		conserved Plasmodium protein, unknown function	392.154	208.495	106.09	47.855	721.823	359.882	1031.83	1319.99	0.543284	0.579342	0.102818	0.036254	-0.0927097	2.40161	3.90549	2.49432	3.9982	1.50388						X
PF3D7_1366800	8	cl03849	PSS	phosphatidylserine synthase, putative	5723.21	3851.18	605.06	287.135	6484.06	4868.81	2464.01	2070.05	0.882659	0.790988	0.245559	0.138709	0.158199	1.84579	2.66979	1.68759	2.51159	0.824003	X			X	X	X
PF3D7_1368100	1	cl13996	MPN_eIF3f	26S proteasome regulatory subunit RPN11, putative (RPN11)	1549.26	1856.3	454.48	260.88	6528.13	11050	11226.5	9764.94	0.237321	0.167992	0.0404828	0.026716	0.498449	2.55146	3.15106	2.05301	2.65261	0.599606						X
PF3D7_1369000	5	cl14876	Gaa1	glycosylphosphatidylinositol anchor attachment 1 protein, putative (GPAA1)	627.625	234.02	90.64	276.46	542.512	307.31	430.025	784.221	1.15689	0.761511	0.210778	0.352528	0.603313	2.45645	1.71444	1.85314	1.11113	-0.742011
PF3D7_1401200	1	none		Plasmodium exported protein, unknown function	412.512	1330.62	24.605	24.585	2695.15	6306.75	3727.54	4706.96	0.153057	0.210983	0.00660087	0.00522312	-0.463055	4.53527	4.87302	4.99832	5.33607	0.337745
PF3D7_1402000	2	cl03183	DHH	conserved Plasmodium protein, unknown function	521.092	634.31	431.94	702.24	832.609	1265.31	347.493	252.898	0.625855	0.501309	1.24302	2.77677	0.320127	-0.989946	-2.14951	-1.31007	-2.46963	-1.15956	X				X	X
PF3D7_1402000	14	cl03183	DHH	conserved Plasmodium protein, unknown function	521.011	758.055	52.63	38.015	832.609	1265.31	347.493	252.898	0.625757	0.599108	0.151456	0.150317	0.062788	2.0467	2.05759	1.98391	1.9948	0.0108888	X				X	X
PF3D7_1402800	3	none		conserved Plasmodium protein, unknown function	811.39	835.1	166.9	107.93	1382.14	1549.45	1405.71	685.26	0.587054	0.538965	0.11873	0.157502	0.1233	2.30581	1.89812	2.18251	1.77482	-0.407689						X
PF3D7_1403000	3	none		conserved Plasmodium protein, unknown function	137.182	119.875	24.975	24.95	378.073	271.254	380.3	469.754	0.362846	0.441929	0.0656718	0.0531129	-0.284456	2.46601	2.77222	2.75047	3.05668	0.306213	X				X	X
PF3D7_1403000	10	none		conserved Plasmodium protein, unknown function	486.994	254.58	71.28	59.625	378.073	271.254	380.3	469.754	1.28809	0.938529	0.187431	0.126928	0.456763	2.78081	3.34315	2.32404	2.88639	0.562348	X				X	X
PF3D7_1403400	1	cl20698	NYD-SP28_assoc	conserved Plasmodium protein, unknown function	25.7665	24.105	24.345	23.995	247.128	1230.52	2087.9	704.737	0.104264	0.0195893	0.01166	0.0340482	2.4121	3.1606	1.61459	0.748493	-0.797511	-1.546		X			X	X
PF3D7_1403400	2	cl20698	NYD-SP28_assoc	conserved Plasmodium protein, unknown function	124.256	68.84	61.745	83.06	247.128	1230.52	2087.9	704.737	0.5028	0.0559439	0.0295728	0.11786	3.16793	4.08764	2.09292	0.919711	-1.07502	-1.99473		X			X	X
PF3D7_1403400	3	cl20698	NYD-SP28_assoc	conserved Plasmodium protein, unknown function	37.1884	31.31	30.695	30.71	247.128	1230.52	2087.9	704.737	0.150482	0.0254445	0.0147014	0.0435765	2.56417	3.35557	1.78797	0.791406	-0.776195	-1.5676		X			X	X
PF3D7_1403400	4	cl20698	NYD-SP28_assoc	conserved Plasmodium protein, unknown function	91.2341	78.48	61.675	37.64	247.128	1230.52	2087.9	704.737	0.369178	0.063778	0.0295392	0.05341	2.53319	3.64361	2.78913	1.11043	0.255948	-0.854477		X			X	X
PF3D7_1403400	7	cl20698	NYD-SP28_assoc	conserved Plasmodium protein, unknown function	26.7214	568.865	457.695	49.605	247.128	1230.52	2087.9	704.737	0.108128	0.462297	0.219213	0.070388	-2.09608	-1.01959	0.61934	1.07649	2.71542	1.63893		X			X	X
PF3D7_1403400	8	cl20698	NYD-SP28_assoc	conserved Plasmodium protein, unknown function	32.8589	803.485	564.875	53.895	247.128	1230.52	2087.9	704.737	0.132963	0.652964	0.270547	0.0764753	-2.29598	-1.02485	0.79796	1.27113	3.09394	1.82281		X			X	X
PF3D7_1404600	10	cl11967	CHD	adenylyl cyclase alpha (ACalpha)	183.646	31.585	29.035	30.21	191.988	80.4163	167.555	277.11	0.956548	0.392769	0.173286	0.109018	1.28416	2.46468	3.13327	1.18052	1.84911	0.668593	X				X	X
PF3D7_1404600	15	cl11967	CHD	adenylyl cyclase alpha (ACalpha)	38.6777	41.91	38.705	32.955	191.988	80.4163	167.555	277.11	0.201459	0.521163	0.230999	0.118924	-1.37125	-0.197399	0.76045	1.17385	2.1317	0.957848	X				X	X
PF3D7_1404600	19	cl11967	CHD	adenylyl cyclase alpha (ACalpha)	31.7904	38.355	34.85	27.12	191.988	80.4163	167.555	277.11	0.165585	0.476956	0.207991	0.0978672	-1.52628	-0.32895	0.758677	1.19733	2.28496	1.08763	X				X	X
PF3D7_1404600	20	cl11967	CHD	adenylyl cyclase alpha (ACalpha)	137.665	107.705	28.445	71.015	191.988	80.4163	167.555	277.11	0.717049	1.33934	0.169765	0.25627	-0.901383	2.07853	1.48441	2.97991	2.38579	-0.594123	X				X	X
PF3D7_1404600	22	cl11967	CHD	adenylyl cyclase alpha (ACalpha)	225.411	127.475	72.4	83.49	191.988	80.4163	167.555	277.11	1.17409	1.58519	0.432097	0.301288	-0.433111	1.44212	1.96233	1.87523	2.39544	0.520212	X				X	X
PF3D7_1405000	5	none		conserved Plasmodium protein, unknown function	25.8965	131.275	75.62	158.575	230.427	248.648	254.156	270.582	0.112385	0.527955	0.297534	0.586052	-2.23197	-1.40461	-2.38258	0.827362	-0.150612	-0.977974
PF3D7_1407200	1	none		conserved Plasmodium protein, unknown function	2198.51	1253.58	742.375	826.665	2470.09	1452.24	2520.95	4270.74	0.890052	0.863203	0.294482	0.193565	0.0441901	1.59571	2.20107	1.55152	2.15688	0.605366
PF3D7_1409200	3	none		conserved Plasmodium protein, unknown function	135.403	594.755	655.15	167.685	628.049	936.753	2727.62	1722.51	0.215593	0.634912	0.240191	0.0973495	-1.55824	-0.155868	1.14707	1.40237	2.70531	1.30294			X	X	X	X
PF3D7_1410100	3	cl21494	Abhydrolase_2	alpha/beta hydrolase, putative	93.7888	163.28	71.285	36.975	225.712	254.538	203.714	245.99	0.415524	0.641476	0.349928	0.150311	-0.626463	0.247877	1.46698	0.87434	2.09345	1.21911						X
PF3D7_1410100	5	cl21494	Abhydrolase_2	alpha/beta hydrolase, putative	123.766	189.075	107.215	42.6	225.712	254.538	203.714	245.99	0.548336	0.742817	0.526303	0.173178	-0.437946	0.0591681	1.66281	0.497114	2.10075	1.60364						X
PF3D7_1410800	7	cl02529	ANK	ankyrin-repeat protein, putative	1912.65	773.56	676.81	808.935	999.025	608.581	5073.75	2994.79	1.91452	1.27109	0.133394	0.270114	0.590918	3.84321	2.82534	3.25229	2.23442	-1.01787						X
PF3D7_1411000	1	none		conserved Plasmodium protein, unknown function	210.673	42.125	889.455	1119.44	585.653	448.593	593.945	604.425	0.359723	0.0939047	1.49754	1.85208	1.93762	-2.05763	-2.36419	-3.99525	-4.30181	-0.306556		X	X	X	X	X
PF3D7_1411000	2	none		conserved Plasmodium protein, unknown function	178.898	42.055	383.74	352.94	585.653	448.593	593.945	604.425	0.305468	0.0937487	0.646087	0.583927	1.70415	-1.0807	-0.934765	-2.78486	-2.63892	0.14594		X	X	X	X	X
PF3D7_1411000	3	none		conserved Plasmodium protein, unknown function	129.325	48.12	438.07	543.585	585.653	448.593	593.945	604.425	0.220822	0.107269	0.73756	0.899342	1.04165	-1.73988	-2.02599	-2.78153	-3.06764	-0.28611		X	X	X	X	X
PF3D7_1411000	5	none		conserved Plasmodium protein, unknown function	260.912	131.385	1030.35	830.94	585.653	448.593	593.945	604.425	0.445506	0.292883	1.73475	1.37476	0.605124	-1.96121	-1.62566	-2.56633	-2.23079	0.335545		X	X	X	X	X
PF3D7_1411000	8	none		conserved Plasmodium protein, unknown function	36.241	56.945	149.025	102.24	585.653	448.593	593.945	604.425	0.0618814	0.126941	0.250907	0.169153	-1.03659	-2.01958	-1.45075	-0.982991	-0.414162	0.568829		X	X	X	X	X
PF3D7_1411300	2	cl02542	DnaJ	conserved Plasmodium protein, unknown function	625.442	975.515	116.605	49.38	1220.29	1133.77	413.087	344.845	0.512536	0.860415	0.282277	0.143195	-0.747379	0.860544	1.83968	1.60792	2.58705	0.979132
PF3D7_1412200	1	none		conserved Plasmodium protein, unknown function	46.4268	99.605	30.795	26.855	199.74	193.642	139.73	228.262	0.232437	0.514378	0.220389	0.11765	-1.14599	0.076784	0.982336	1.22277	2.12833	0.905552
PF3D7_1412300	1	cl09109	NTF2	nuclear transport factor 2, putative (NTF2)	2377.31	3372.82	340.115	345.725	8538.97	14310	6592.17	6440.67	0.278407	0.235696	0.0515938	0.0536784	0.240268	2.43193	2.37478	2.19166	2.13452	-0.0571439
PF3D7_1413700	3	none		conserved Plasmodium protein, unknown function	164.806	78.23	2966.2	1403.96	258.382	176.271	1407.07	760.132	0.637839	0.443805	2.10806	1.847	0.523265	-1.72466	-1.53392	-2.24792	-2.05718	0.190739	X			X	X
PF3D7_1415200	3	cl11409	RNAP_II_RPB11	DNA-directed RNA polymerase I/III subunit, putative	1091.56	461.855	35.84	69.985	1878.15	880.37	555.683	1278.69	0.581191	0.524615	0.0644973	0.0547318	0.147754	3.1717	3.40856	3.02395	3.26081	0.236859						X
PF3D7_1415500	1	none		conserved Plasmodium membrane protein, unknown function	56.762	69.16	99.465	82.28	135.412	678.403	823.875	537.265	0.419179	0.101945	0.120728	0.153146	2.03977	1.7958	1.45266	-0.243969	-0.587113	-0.343144	X				X
PF3D7_1415900	2	cl04519	zf-HIT	zinc finger protein, putative	3866.84	2647.4	1013.13	834.785	7329.12	5896.51	5585.43	6641.68	0.527599	0.448978	0.181388	0.125689	0.232799	1.54036	2.06959	1.30756	1.83679	0.529223
PF3D7_1416000	1	none		conserved Plasmodium protein, unknown function	184.261	110.005	40.435	64.685	121.907	73.0438	112.499	194.808	1.51149	1.50602	0.359426	0.332046	0.00523826	2.07221	2.18652	2.06697	2.18128	0.114314
PF3D7_1416000	2	none		conserved Plasmodium protein, unknown function	70.5495	39.035	235.195	529.6	121.907	73.0438	112.499	194.808	0.578716	0.534406	2.09065	2.71858	0.114921	-1.85302	-2.23193	-1.96794	-2.34685	-0.378905
PF3D7_1416400	1	none		conserved Plasmodium protein, unknown function	27.3947	25.17	26.35	24.955	531.92	213.729	383.033	969.438	0.0515016	0.117766	0.0687931	0.0257417	-1.19323	-0.417647	1.00051	0.775584	2.19374	1.41816						X
PF3D7_1416400	12	none		conserved Plasmodium protein, unknown function	462.469	220.135	122.185	188.3	531.92	213.729	383.033	969.438	0.869434	1.02997	0.318994	0.194236	-0.244455	1.44655	2.16226	1.691	2.40672	0.715715						X
PF3D7_1416400	14	none		conserved Plasmodium protein, unknown function	62.6567	198.56	366.97	113.945	531.92	213.729	383.033	969.438	0.117794	0.929025	0.958064	0.117537	-2.97946	-3.02386	0.00314349	-0.0444049	2.9826	3.02701						X
PF3D7_1417300	2	cl04056	Peptidase_C54	cysteine protease ATG4, putative (ATG4)	130.216	41.455	163.735	29.795	281.363	133.965	363.51	267.598	0.462804	0.309446	0.450428	0.111343	0.58071	0.0391044	2.05539	-0.541606	1.47468	2.01629
PF3D7_1417700	5	none		conserved Plasmodium protein, unknown function	1374.7	1621.24	252.38	144.225	1618.04	1961.47	1536.86	905.878	0.849606	0.826546	0.164218	0.15921	0.0396995	2.37118	2.41586	2.33148	2.37616	0.0446796	X			X	X
PF3D7_1420600	3	cl17037	Fumble	pantothenate kinase, putative (PANK)	395.014	735.485	88.925	87.095	376.188	572.1	324.512	359.307	1.05004	1.28559	0.274027	0.242397	-0.291979	1.93806	2.115	2.23004	2.40698	0.176945						X
PF3D7_1420700	1	cl12329	CobT	surface protein P113 (P113)	3801.7	2707.91	92.375	212.71	17008.7	15938.1	6075.35	11584.5	0.223515	0.169902	0.0152049	0.0183615	0.395666	3.87776	3.60561	3.4821	3.20995	-0.272153
PF3D7_1422500	4	cl17238	RING	ERAD-associated E3 ubiquitin-protein ligase HRD1 (HRD1)	298.753	618.11	343.405	231.31	1469.51	4652.11	11474.9	4332.71	0.203301	0.132866	0.0299267	0.0533869	0.613638	2.76411	1.92906	2.15047	1.31542	-0.835052						X
PF3D7_1423200	1	cl00197	cyclophilin	peptidyl-prolyl cis-trans isomerase (CYP52)	855.996	795.905	124.405	141.025	954.337	791.33	708.7	1344.12	0.896954	1.00578	0.17554	0.10492	-0.165211	2.35324	3.09574	2.51845	3.26095	0.742505
PF3D7_1423800	3	cl11034	Vps39_2	vacuolar protein sorting-associated protein 3, putative (VPS3)	3765.22	3215.53	277.28	327.66	3619.03	2860.97	1167.71	1730.04	1.0404	1.12393	0.237456	0.189394	-0.111422	2.1314	2.45767	2.24282	2.56909	0.32627
PF3D7_1425300	3	none		conserved Plasmodium protein, unknown function	51.1365	900.465	2358.76	643.34	289.877	1074.34	3014.84	1104.6	0.176408	0.838156	0.782381	0.582418	-2.24831	-2.14896	-1.72314	0.0993479	0.525164	0.425816						X
PF3D7_1428400	2	cl02567	WD40	WD and tetratricopeptide repeats protein 1, putative (WDTC1)	137.294	68.98	566.27	1262.87	311.943	223.211	231.089	391.728	0.440126	0.309035	2.45044	3.22384	0.510147	-2.47706	-2.87279	-2.9872	-3.38294	-0.395735		X			X	X
PF3D7_1428400	3	cl02567	WD40	WD and tetratricopeptide repeats protein 1, putative (WDTC1)	63.004	95.38	285.615	579.82	311.943	223.211	231.089	391.728	0.201973	0.427308	1.23595	1.48016	-1.08112	-2.61339	-2.87352	-1.53228	-1.79241	-0.26013		X			X	X
PF3D7_1428400	7	cl02567	WD40	WD and tetratricopeptide repeats protein 1, putative (WDTC1)	653.435	344.575	112.61	98.98	311.943	223.211	231.089	391.728	2.09473	1.54372	0.487302	0.252676	0.440353	2.10387	3.0514	1.66352	2.61105	0.947529		X			X	X
PF3D7_1428400	9	cl02567	WD40	WD and tetratricopeptide repeats protein 1, putative (WDTC1)	900.727	692.78	68.3	80.435	311.943	223.211	231.089	391.728	2.88747	3.1037	0.295557	0.205334	-0.104182	3.2883	3.81376	3.39248	3.91794	0.525466		X			X	X
PF3D7_1430100	2	cl03888	PTPA	serine/threonine protein phosphatase 2A activator (PTPA)	828.855	1732.76	3798.49	3062.28	1477.28	3708.89	1995.07	1342.96	0.56107	0.46719	1.90393	2.28025	0.264172	-1.76273	-2.02294	-2.0269	-2.28711	-0.260208	X				X
PF3D7_1431400	2	none		conserved Plasmodium protein, unknown function	821.008	514.495	958.815	405.61	1056.8	572.847	4729.67	2402.43	0.776881	0.898136	0.202723	0.168834	-0.209241	1.93818	2.20209	2.14742	2.41133	0.263911
PF3D7_1432400	9	cl19302	LRR_4	leucine-rich repeat protein (LRR5)	222.038	247.11	29.26	26.635	99.7321	79.6407	79.6386	81.5025	2.22635	3.10281	0.36741	0.3268	-0.478898	2.59922	2.7682	3.07811	3.2471	0.168983
PF3D7_1432400	15	cl19302	LRR_4	leucine-rich repeat protein (LRR5)	49.7882	94.825	208.23	163.025	99.7321	79.6407	79.6386	81.5025	0.49922	1.19066	2.61469	2.00025	-1.25401	-2.38889	-2.00243	-1.13488	-0.748416	0.386462
PF3D7_1432400	18	cl19302	LRR_4	leucine-rich repeat protein (LRR5)	92.878	37.125	111.24	197.76	99.7321	79.6407	79.6386	81.5025	0.931275	0.466156	1.39681	2.42643	0.998395	-0.584857	-1.38155	-1.58325	-2.37995	-0.796698
PF3D7_1433100	1	cl15483	Hid1	conserved Plasmodium membrane protein, unknown function	184.002	247.635	71.11	46.785	491.935	545.401	489.16	422.884	0.374038	0.454042	0.145372	0.110633	-0.27964	1.36344	1.7574	1.64308	2.03704	0.393961
PF3D7_1433600	3	cl05928	SPC12	microsomal signal peptidase protein, putative (SPC1)	1461.9	6518.57	803.145	197.17	1391.59	5825.44	1727.96	937.057	1.05053	1.11898	0.464792	0.210414	-0.091071	1.17646	2.31982	1.26753	2.41089	1.14335
PF3D7_1434900	2	none		conserved Plasmodium protein, unknown function	184.294	114.525	174.455	140.03	478.488	246.049	679.173	1421.97	0.385158	0.465457	0.256864	0.0984758	-0.273196	0.584446	1.96761	0.857641	2.24081	1.38316						X
PF3D7_1434900	4	none		conserved Plasmodium protein, unknown function	588.404	354.575	137.865	198.2	478.488	246.049	679.173	1421.97	1.22972	1.44108	0.20299	0.139384	-0.228822	2.59885	3.14119	2.82767	3.37001	0.542344						X
PF3D7_1435700	2	cl00259	SM-ATX	ataxin-2 like protein, putative	983.959	4811.01	1015.62	307.15	1516.48	4206.65	1834.01	1220.36	0.648845	1.14367	0.553772	0.251688	-0.817723	0.228583	1.36624	1.04631	2.18396	1.13766	X	X	X	X	X
PF3D7_1440400	2	cl00034	zf-B_box	conserved Plasmodium protein, unknown function	401.017	881.965	4478.02	2518.76	2674.18	2271.11	4904.27	3976.25	0.149959	0.388342	0.913087	0.63345	-1.37276	-2.60619	-2.07866	-1.23343	-0.705903	0.527523
PF3D7_1440600	10	none		conserved Plasmodium protein, unknown function	45.36	114.975	23.68	24.03	168.401	163.937	143.967	143.319	0.269358	0.701336	0.164482	0.167667	-1.38058	0.711594	0.68392	2.09218	2.0645	-0.0276736	X			X	X	X
PF3D7_1440800	2	cl21472	MFS	major facilitator superfamily, putative	930.554	1285.03	563.105	106.445	2112.98	2728.74	1532.94	1183.74	0.440399	0.470923	0.367337	0.0899227	-0.096679	0.261709	2.29205	0.358388	2.38873	2.03034	X				X
PF3D7_1440900	1	none		conserved Plasmodium protein, unknown function	70.3692	115.775	192.97	71.91	369.108	229.099	2762.12	922.862	0.190646	0.505349	0.069863	0.0779206	-1.40638	1.4483	1.29082	2.85468	2.6972	-0.157477
PF3D7_1444000	4	none		conserved Plasmodium protein, unknown function	72.6966	99.16	69.17	33.085	271.791	241.668	431.847	337.438	0.267472	0.410314	0.160173	0.0980475	-0.617341	0.739761	1.44784	1.3571	2.06518	0.708074						X
PF3D7_1444100	13	none		conserved Plasmodium protein, unknown function	191.834	520.12	307.28	184.01	137.943	168.657	243.483	258.273	1.39068	3.0839	1.26202	0.712464	-1.14897	0.140057	0.964898	1.28903	2.11387	0.824841						X
PF3D7_1444100	14	none		conserved Plasmodium protein, unknown function	94.9665	286.95	195.995	86.9	137.943	168.657	243.483	258.273	0.688447	1.70139	0.804962	0.336466	-1.30529	-0.225575	1.03288	1.07972	2.33818	1.25846						X
PF3D7_1444200	1	cl08302	EFh	calmodulin-like protein	68.9565	56.785	125.285	36.195	341.225	214.977	643.495	782.048	0.202085	0.264144	0.194695	0.0462824	-0.386359	0.0537526	2.12643	0.440111	2.51279	2.07268
PF3D7_1444500	1	cl21453	STKc_LKB1_CaMKK	eukaryotic initiation factor 2alpha kinase 1 (IK1)	2188	972.545	86.115	169.66	2028.71	895.73	448.663	767.845	1.07852	1.08576	0.191937	0.220956	-0.00965263	2.49034	2.28722	2.5	2.29687	-0.203125
PF3D7_1447300	2	none		mitochondrial ribosomal protein S14 precursor, putative	464.841	1476.62	158.11	81.665	633.565	1420.21	851.41	1524.33	0.733692	1.03972	0.185704	0.0535744	-0.502942	1.98217	3.77556	2.48511	4.2785	1.79339						X
PF3D7_1449000	1	none		gamete egress and sporozoite traversal protein, putative (GEST)	301.946	104.73	154.62	115.085	495.428	165.537	426.062	797.34	0.609464	0.632669	0.362905	0.144336	-0.0539104	0.747949	2.07811	0.801859	2.13202	1.33016
PF3D7_1451300	4	cl17238	RING	E3 SUMO-protein ligase NSE2, putative (NSE2)	98.4891	658.07	2619.25	461.62	549.61	1964.77	3488.66	946.051	0.179198	0.334935	0.75079	0.487944	-0.902326	-2.06685	-1.44516	-1.16453	-0.542835	0.621693				X	X
PF3D7_1451700	3	cl08302	EFh	calcineurin subunit B (CNB)	32.1669	394.505	1903.4	434.92	359.642	1118.79	4851.2	1638.68	0.0894414	0.352617	0.392357	0.265409	-1.97909	-2.13315	-1.5692	-0.154064	0.409883	0.563947
PF3D7_1458300	2	none		conserved Plasmodium protein, unknown function	237.577	416.73	2309.24	1026.9	3115.34	3148.61	4681.75	3972.29	0.0762604	0.132354	0.493244	0.258516	-0.795393	-2.6933	-1.76125	-1.8979	-0.965855	0.932047						X
PF3D7_1460900	5	cl00314	Ribosomal_S10	apicoplast ribosomal protein S10, putative (ARPS10)	235.981	379.655	163.515	82.995	291.953	1206.61	1809.05	591.78	0.808284	0.314646	0.0903873	0.140246	1.36113	3.16067	2.5269	1.79954	1.16576	-0.633772			X	X	X
PF3D7_1462500	2	cl00030	DUF1042	conserved Plasmodium protein, unknown function	100.162	24.36	141.17	391.175	132.463	60.6244	97.2903	141.877	0.756146	0.401818	1.45102	2.75713	0.912122	-0.940329	-1.86643	-1.85245	-2.77855	-0.926103						X
PF3D7_1462500	3	cl00030	DUF1042	conserved Plasmodium protein, unknown function	180.295	36.1	195.23	386.05	132.463	60.6244	97.2903	141.877	1.3611	0.59547	2.00667	2.72101	1.19267	-0.560036	-0.999371	-1.75271	-2.19204	-0.439335						X
PF3D7_1462500	5	cl00030	DUF1042	conserved Plasmodium protein, unknown function	186.406	73.92	29.245	47.985	132.463	60.6244	97.2903	141.877	1.40723	1.21931	0.300595	0.338214	0.206787	2.22696	2.05684	2.02017	1.85006	-0.170115						X
PF3D7_1462500	16	cl00030	DUF1042	conserved Plasmodium protein, unknown function	103.975	26.995	26.285	25.12	132.463	60.6244	97.2903	141.877	0.784932	0.445283	0.270171	0.177054	0.817846	1.5387	2.14838	0.72085	1.33053	0.609681						X
PF3D7_1463900	9	cl08302	EFh	conserved Plasmodium membrane protein, unknown function	1168.05	307.035	2409.07	968.645	452.554	291.823	7023.64	2101.73	2.58102	1.05213	0.342995	0.460879	1.29463	2.91168	2.48548	1.61705	1.19085	-0.426199			X		X
PF3D7_1464300	1	none		conserved Plasmodium protein, unknown function	84.886	31.915	51.37	144.78	817.954	658.893	71.075	117.993	0.103779	0.0484373	0.722758	1.22703	1.09932	-2.8	-3.56359	-3.89932	-4.6629	-0.763583						X
PF3D7_1464400	2	cl22907	ZnF_U1	zinc finger protein, putative	5459.45	4384.8	1338.56	1151.44	6350.78	6979.86	7040.61	3406.39	0.859651	0.628207	0.190119	0.338025	0.45251	2.17685	1.34662	1.72434	0.894112	-0.830225
PF3D7_1465700	2	cl11403	pepsin_like	plasmepsin VIII	38.0005	29.64	26.365	26.285	144.93	62.18	158.815	296.754	0.2622	0.476681	0.166011	0.0885752	-0.862358	0.659388	1.56569	1.52175	2.42805	0.906303	X				X
PF3D7_1465700	12	cl11403	pepsin_like	plasmepsin VIII	28.0952	27.055	29.595	25.76	144.93	62.18	158.815	296.754	0.193855	0.435108	0.186349	0.086806	-1.1664	0.056968	1.15911	1.22337	2.32551	1.10214	X				X
PF3D7_1465800	1	cl15084	MT	dynein beta chain, putative	57.444	53.71	47.955	39.935	110.149	77.415	116.188	252.9	0.52151	0.693793	0.412738	0.157908	-0.411812	0.337468	1.72361	0.749279	2.13542	1.38614						X
PF3D7_1465800	6	cl15084	MT	dynein beta chain, putative	70.1561	91.735	28.68	71.71	110.149	77.415	116.188	252.9	0.636918	1.18498	0.246842	0.283551	-0.895681	1.36752	1.1675	2.2632	2.06318	-0.200017						X
PF3D7_1466000	9	none		conserved Plasmodium protein, unknown function	62.2487	138.21	56.39	79.405	137.093	69.7593	65.735	81.3071	0.454061	1.98124	0.857838	0.976605	-2.12545	-0.91782	-1.10489	1.20763	1.02056	-0.18707	X				X
PF3D7_1468000	4	none		conserved Plasmodium protein, unknown function	133.664	27.875	25.25	25.215	224.64	109.094	213.904	390.084	0.595014	0.255513	0.118044	0.0646399	1.21953	2.3336	3.20243	1.11407	1.9829	0.868826
PF3D7_1468000	6	none		conserved Plasmodium protein, unknown function	111.532	94.56	95.31	75.185	224.64	109.094	213.904	390.084	0.496494	0.866772	0.445574	0.19274	-0.803876	0.156112	1.36512	0.959988	2.16899	1.20901
PF3D7_1471500	1	cl20345	DUF1625	conserved Plasmodium membrane protein, unknown function	50.4624	83.385	508.815	193.34	795.736	736.361	1616.88	1814	0.063416	0.113239	0.314689	0.106582	-0.836456	-2.31101	-0.749044	-1.47455	0.0874122	1.56196
PF3D7_1472500	2	none		conserved Plasmodium protein, unknown function	25.5885	41.285	82.72	25.03	3813.9	2601.91	2769.57	3606.55	0.00670928	0.0158672	0.0298674	0.00694015	-1.24182	-2.15434	-0.0488095	-0.912522	1.19301	2.10553
PF3D7_1472600	4	cl00388	PRX5_like	protein disulfide-isomerase (PDI-14)	208.746	484.375	469.51	116.93	367.187	640.831	2369.99	806.506	0.5685	0.755854	0.198107	0.144983	-0.410947	1.52088	1.97127	1.93183	2.38222	0.45039	X				X	X
PF3D7_1472800	1	cl00175	p23_hB-ind1_like	conserved Plasmodium protein, unknown function	157.772	571.46	65.985	33.01	486.105	1047.62	1110.9	1042.63	0.324563	0.545482	0.0593976	0.0316603	-0.749034	2.45002	3.35775	3.19906	4.10679	0.907731						X
PF3D7_1474200	2	none		conserved Plasmodium membrane protein, unknown function	125.906	25.655	33.195	34.355	172.962	75.3925	147.695	232.373	0.727944	0.340286	0.224754	0.147845	1.09708	1.69548	2.29975	0.598402	1.20267	0.604264
PF3D7_1474400	7	none		conserved Plasmodium protein, unknown function	199.802	165.325	29.18	27.91	325.268	279.68	335.366	278.205	0.614267	0.591123	0.0870093	0.100322	0.0554073	2.81962	2.61423	2.76422	2.55883	-0.20539		X			X	X
PF3D7_1476000	1	none		conserved Plasmodium protein, unknown function	5557.98	1136.55	119.745	702.975	5146.45	1194.37	567.8	1750.56	1.07996	0.951588	0.210893	0.401573	0.182574	2.3564	1.42725	2.17383	1.24468	-0.92915	X				X
PF3D7_1476200	1	cl23070	P_fal_TIGR01639	Plasmodium exported protein (PHISTb), unknown function	6657.87	1301.41	61.525	61.18	17812.6	6776.22	2806.4	3951.37	0.373773	0.192056	0.0219231	0.0154832	0.960633	4.09164	4.59338	3.13101	3.63275	0.501745	X				X	X
PF3D7_1476400	1	cl21453	STKc_LKB1_CaMKK	serine/threonine protein kinase, FIKK family, pseudogene (FIKK14)	26.4905	594.445	28.055	26.165	99.4201	232.585	65.515	63.155	0.26645	2.55582	0.428223	0.414298	-3.26185	-0.684494	-0.636802	2.57735	2.62504	0.0476914	X				X
PF3D7_1476400	2	cl21453	STKc_LKB1_CaMKK	serine/threonine protein kinase, FIKK family, pseudogene (FIKK14)	246.628	76.7	143.365	138.84	99.4201	232.585	65.515	63.155	2.48067	0.329772	2.18828	2.1984	2.91119	0.180932	0.174274	-2.73026	-2.73691	-0.00665871	X				X
PF3D7_1477100	1	cl09916	plasmod_dom_1	Plasmodium exported protein (hyp6), unknown function	31.6941	25.92	25.1	24.705	59.9847	30.965	60.955	148.542	0.52837	0.837074	0.411779	0.166316	-0.663808	0.359676	1.66762	1.02348	2.33143	1.30794
PF3D7_1477500	1	cl23597	PRESAN	Plasmodium exported protein (PHISTb), unknown function	731.959	214.885	25.975	25.995	5115.3	1947.85	756.447	792.565	0.143092	0.110319	0.0343381	0.0327986	0.375262	2.05906	2.12524	1.6838	1.74998	0.0661789
PF3D7_1478400	1	cl12013	BAR_SNX	Plasmodium exported protein, unknown function, pseudogene	508.332	946.14	39.95	25.94	940.446	1218.37	282.365	347.875	0.540522	0.776562	0.141484	0.074567	-0.522749	1.93372	2.85774	2.45647	3.38049	0.924025
PF3D7_1478700	1	none		Plasmodium exported protein, unknown function, pseudogene	37.6441	41.53	25.855	25.365	255.826	120.226	227.391	502.533	0.147147	0.345432	0.113703	0.0504743	-1.23114	0.371996	1.54364	1.60314	2.77478	1.17164

## Sheet: Comparisons
	GeneID	ExonID	Otto	Sorber	Nimble	Broadbent	Lopez-Ba
PF3D7_0100200-1	PF3D7_0100200	1
PF3D7_0101300-1	PF3D7_0101300	1
PF3D7_0101300-2	PF3D7_0101300	2
PF3D7_0101900-2	PF3D7_0101900	2
PF3D7_0102300-1	PF3D7_0102300	1
PF3D7_0102700-1	PF3D7_0102700	1
PF3D7_0103700-6	PF3D7_0103700	6			X		X
PF3D7_0108600-1	PF3D7_0108600	1			X
PF3D7_0108600-3	PF3D7_0108600	3			X
PF3D7_0108600-4	PF3D7_0108600	4			X
PF3D7_0108600-5	PF3D7_0108600	5			X
PF3D7_0109500-1	PF3D7_0109500	1					X
PF3D7_0109900-4	PF3D7_0109900	4	X	X	X
PF3D7_0111500-5	PF3D7_0111500	5			X
PF3D7_0111800-8	PF3D7_0111800	8			X		X
PF3D7_0113400-1	PF3D7_0113400	1
PF3D7_0114500-1	PF3D7_0114500	1
PF3D7_0114700-1	PF3D7_0114700	1			X
PF3D7_0200400-1	PF3D7_0200400	1
PF3D7_0200600-1	PF3D7_0200600	1
PF3D7_0201500-1	PF3D7_0201500	1				X
PF3D7_0201600-1	PF3D7_0201600	1			X
PF3D7_0202600-3	PF3D7_0202600	3		X	X
PF3D7_0202900-1	PF3D7_0202900	1	X	X
PF3D7_0205100-2	PF3D7_0205100	2			X
PF3D7_0205300-4	PF3D7_0205300	4			X
PF3D7_0205700-5	PF3D7_0205700	5	X				X
PF3D7_0206300-1	PF3D7_0206300	1
PF3D7_0207300-5	PF3D7_0207300	5
PF3D7_0209200-8	PF3D7_0209200	8			X
PF3D7_0209300-2	PF3D7_0209300	2
PF3D7_0209400-6	PF3D7_0209400	6					X
PF3D7_0211300-6	PF3D7_0211300	6
PF3D7_0213400-2	PF3D7_0213400	2			X
PF3D7_0213400-3	PF3D7_0213400	3			X
PF3D7_0214200-1	PF3D7_0214200	1		X
PF3D7_0214700-7	PF3D7_0214700	7			X
PF3D7_0214900-5	PF3D7_0214900	5			X
PF3D7_0215100-5	PF3D7_0215100	5					X
PF3D7_0215900-1	PF3D7_0215900	1
PF3D7_0215900-3	PF3D7_0215900	3
PF3D7_0215900-6	PF3D7_0215900	6
PF3D7_0217600-5	PF3D7_0217600	5		X			X
PF3D7_0217700-4	PF3D7_0217700	4
PF3D7_0219400-1	PF3D7_0219400	1
PF3D7_0219800-1	PF3D7_0219800	1			X
PF3D7_0220500-1	PF3D7_0220500	1
PF3D7_0220600-1	PF3D7_0220600	1
PF3D7_0221100-2	PF3D7_0221100	2			X
PF3D7_0221300-1	PF3D7_0221300	1
PF3D7_0221400-1	PF3D7_0221400	1
PF3D7_0300400-1	PF3D7_0300400	1
PF3D7_0301200-3	PF3D7_0301200	3
PF3D7_0301700-1	PF3D7_0301700	1
PF3D7_0301800-1	PF3D7_0301800	1
PF3D7_0302000-2	PF3D7_0302000	2			X
PF3D7_0302900-3	PF3D7_0302900	3
PF3D7_0304000-1	PF3D7_0304000	1
PF3D7_0304000-3	PF3D7_0304000	3
PF3D7_0304700-1	PF3D7_0304700	1
PF3D7_0309200-2	PF3D7_0309200	2
PF3D7_0310100-3	PF3D7_0310100	3			X
PF3D7_0311000-1	PF3D7_0311000	1		X	X		X
PF3D7_0311400-1	PF3D7_0311400	1			X
PF3D7_0311600-4	PF3D7_0311600	4					X
PF3D7_0311700-11	PF3D7_0311700	11		X			X
PF3D7_0313600-1	PF3D7_0313600	1		X	X
PF3D7_0313600-4	PF3D7_0313600	4		X	X
PF3D7_0313700-2	PF3D7_0313700	2		X	X
PF3D7_0313700-3	PF3D7_0313700	3		X	X
PF3D7_0313700-4	PF3D7_0313700	4		X	X
PF3D7_0313700-14	PF3D7_0313700	14		X	X
PF3D7_0314100-1	PF3D7_0314100	1	X	X
PF3D7_0314800-1	PF3D7_0314800	1
PF3D7_0315000-1	PF3D7_0315000	1		X
PF3D7_0315300-5	PF3D7_0315300	5				X
PF3D7_0317400-2	PF3D7_0317400	2
PF3D7_0317700-2	PF3D7_0317700	2			X		X
PF3D7_0317700-4	PF3D7_0317700	4			X		X
PF3D7_0318400-1	PF3D7_0318400	1			X		X
PF3D7_0318400-8	PF3D7_0318400	8			X		X
PF3D7_0318400-9	PF3D7_0318400	9			X		X
PF3D7_0318400-11	PF3D7_0318400	11			X		X
PF3D7_0318400-12	PF3D7_0318400	12			X		X
PF3D7_0318400-14	PF3D7_0318400	14			X		X
PF3D7_0318400-15	PF3D7_0318400	15			X		X
PF3D7_0318800-4	PF3D7_0318800	4
PF3D7_0320100-6	PF3D7_0320100	6		X	X
PF3D7_0321200-1	PF3D7_0321200	1			X		X
PF3D7_0321200-4	PF3D7_0321200	4			X		X
PF3D7_0321400-4	PF3D7_0321400	4					X
PF3D7_0321700-3	PF3D7_0321700	3			X
PF3D7_0322200-6	PF3D7_0322200	6
PF3D7_0322800-2	PF3D7_0322800	2
PF3D7_0401700-1	PF3D7_0401700	1
PF3D7_0401800-1	PF3D7_0401800	1			X
PF3D7_0402000-1	PF3D7_0402000	1
PF3D7_0402500-1	PF3D7_0402500	1
PF3D7_0402700-1	PF3D7_0402700	1
PF3D7_0403900-1	PF3D7_0403900	1
PF3D7_0405200-1	PF3D7_0405200	1
PF3D7_0405200-6	PF3D7_0405200	6
PF3D7_0405900-1	PF3D7_0405900	1
PF3D7_0406400-7	PF3D7_0406400	7
PF3D7_0406700-6	PF3D7_0406700	6
PF3D7_0406900-7	PF3D7_0406900	7			X
PF3D7_0408300-3	PF3D7_0408300	3			X
PF3D7_0408400-2	PF3D7_0408400	2
PF3D7_0408700-1	PF3D7_0408700	1
PF3D7_0408900-5	PF3D7_0408900	5		X	X		X
PF3D7_0413200-1	PF3D7_0413200	1
PF3D7_0413300-1	PF3D7_0413300	1
PF3D7_0414000-1	PF3D7_0414000	1
PF3D7_0414900-11	PF3D7_0414900	11	X
PF3D7_0415500-1	PF3D7_0415500	1			X
PF3D7_0416800-2	PF3D7_0416800	2
PF3D7_0418000-3	PF3D7_0418000	3		X	X	X	X
PF3D7_0418800-5	PF3D7_0418800	5					X
PF3D7_0419000-3	PF3D7_0419000	3			X
PF3D7_0419000-4	PF3D7_0419000	4			X
PF3D7_0421700-1	PF3D7_0421700	1
PF3D7_0421700-2	PF3D7_0421700	2
PF3D7_0421700-5	PF3D7_0421700	5
PF3D7_0423900-1	PF3D7_0423900	1
PF3D7_0424500-3	PF3D7_0424500	3			X
PF3D7_0425000-6	PF3D7_0425000	6
PF3D7_0425300-1	PF3D7_0425300	1
PF3D7_0500800-1	PF3D7_0500800	1
PF3D7_0500900-3	PF3D7_0500900	3			X		X
PF3D7_0503600-3	PF3D7_0503600	3
PF3D7_0504100-4	PF3D7_0504100	4
PF3D7_0504500-5	PF3D7_0504500	5		X	X		X
PF3D7_0504500-6	PF3D7_0504500	6		X	X		X
PF3D7_0506400-1	PF3D7_0506400	1					X
PF3D7_0506400-5	PF3D7_0506400	5					X
PF3D7_0508200-1	PF3D7_0508200	1		X
PF3D7_0509200-2	PF3D7_0509200	2			X
PF3D7_0509300-1	PF3D7_0509300	1					X
PF3D7_0509400-1	PF3D7_0509400	1
PF3D7_0510000-1	PF3D7_0510000	1			X
PF3D7_0510000-4	PF3D7_0510000	4			X
PF3D7_0510000-5	PF3D7_0510000	5			X
PF3D7_0510000-7	PF3D7_0510000	7			X
PF3D7_0510300-1	PF3D7_0510300	1					X
PF3D7_0511700-4	PF3D7_0511700	4
PF3D7_0512100-1	PF3D7_0512100	1
PF3D7_0513900-2	PF3D7_0513900	2				X
PF3D7_0514000-3	PF3D7_0514000	3
PF3D7_0514600-5	PF3D7_0514600	5			X		X
PF3D7_0515600-4	PF3D7_0515600	4		X	X
PF3D7_0515600-10	PF3D7_0515600	10		X	X
PF3D7_0516500-1	PF3D7_0516500	1			X		X
PF3D7_0516500-2	PF3D7_0516500	2			X		X
PF3D7_0516700-1	PF3D7_0516700	1
PF3D7_0518300-1	PF3D7_0518300	1
PF3D7_0520100-5	PF3D7_0520100	5
PF3D7_0521000-1	PF3D7_0521000	1
PF3D7_0521100-6	PF3D7_0521100	6
PF3D7_0521100-7	PF3D7_0521100	7
PF3D7_0521900-5	PF3D7_0521900	5			X
PF3D7_0523100-1	PF3D7_0523100	1
PF3D7_0526900-4	PF3D7_0526900	4					X
PF3D7_0527600-1	PF3D7_0527600	1	X				X
PF3D7_0528400-2	PF3D7_0528400	2
PF3D7_0528500-4	PF3D7_0528500	4		X	X		X
PF3D7_0528500-5	PF3D7_0528500	5		X	X		X
PF3D7_0528900-5	PF3D7_0528900	5					X
PF3D7_0528900-8	PF3D7_0528900	8					X
PF3D7_0529200-2	PF3D7_0529200	2			X		X
PF3D7_0529200-3	PF3D7_0529200	3			X		X
PF3D7_0529500-1	PF3D7_0529500	1				X
PF3D7_0530300-3	PF3D7_0530300	3			X
PF3D7_0530800-9	PF3D7_0530800	9		X			X
PF3D7_0532300-1	PF3D7_0532300	1			X
PF3D7_0532400-1	PF3D7_0532400	1			X
PF3D7_0532600-1	PF3D7_0532600	1
PF3D7_0532900-1	PF3D7_0532900	1			X
PF3D7_0533000-1	PF3D7_0533000	1
PF3D7_0601700-1	PF3D7_0601700	1					X
PF3D7_0603800-12	PF3D7_0603800	12			X
PF3D7_0603800-13	PF3D7_0603800	13			X
PF3D7_0605300-1	PF3D7_0605300	1			X
PF3D7_0605500-2	PF3D7_0605500	2
PF3D7_0605900-1	PF3D7_0605900	1					X
PF3D7_0607100-1	PF3D7_0607100	1
PF3D7_0607100-4	PF3D7_0607100	4
PF3D7_0607100-13	PF3D7_0607100	13
PF3D7_0607300-1	PF3D7_0607300	1
PF3D7_0609300-2	PF3D7_0609300	2
PF3D7_0609500-1	PF3D7_0609500	1
PF3D7_0611900-2	PF3D7_0611900	2
PF3D7_0613600-1	PF3D7_0613600	1
PF3D7_0615200-1	PF3D7_0615200	1			X
PF3D7_0618900-3	PF3D7_0618900	3			X
PF3D7_0622600-2	PF3D7_0622600	2					X
PF3D7_0623500-8	PF3D7_0623500	8
PF3D7_0624200-4	PF3D7_0624200	4					X
PF3D7_0624800-2	PF3D7_0624800	2
PF3D7_0624900-2	PF3D7_0624900	2			X
PF3D7_0624900-3	PF3D7_0624900	3			X
PF3D7_0624900-10	PF3D7_0624900	10			X
PF3D7_0626300-2	PF3D7_0626300	2
PF3D7_0630300-4	PF3D7_0630300	4			X
PF3D7_0630800-3	PF3D7_0630800	3					X
PF3D7_0700300-1	PF3D7_0700300	1
PF3D7_0700900-2	PF3D7_0700900	2
PF3D7_0701600-2	PF3D7_0701600	2
PF3D7_0701900-1	PF3D7_0701900	1	X
PF3D7_0702100-1	PF3D7_0702100	1
PF3D7_0702300-1	PF3D7_0702300	1
PF3D7_0710500-5	PF3D7_0710500	5				X
PF3D7_0714400-3	PF3D7_0714400	3
PF3D7_0716300-2	PF3D7_0716300	2
PF3D7_0716500-2	PF3D7_0716500	2
PF3D7_0716500-6	PF3D7_0716500	6
PF3D7_0717300-4	PF3D7_0717300	4			X
PF3D7_0718500-1	PF3D7_0718500	1					X
PF3D7_0718800-4	PF3D7_0718800	4			X
PF3D7_0718800-5	PF3D7_0718800	5			X
PF3D7_0719200-2	PF3D7_0719200	2			X
PF3D7_0719200-3	PF3D7_0719200	3			X
PF3D7_0721800-1	PF3D7_0721800	1			X
PF3D7_0721800-2	PF3D7_0721800	2			X
PF3D7_0723200-3	PF3D7_0723200	3			X
PF3D7_0724500-3	PF3D7_0724500	3
PF3D7_0724700-5	PF3D7_0724700	5
PF3D7_0725300-1	PF3D7_0725300	1					X
PF3D7_0726100-1	PF3D7_0726100	1
PF3D7_0726200-1	PF3D7_0726200	1			X
PF3D7_0726200-3	PF3D7_0726200	3			X
PF3D7_0727400-2	PF3D7_0727400	2
PF3D7_0728000-1	PF3D7_0728000	1
PF3D7_0728700-3	PF3D7_0728700	3
PF3D7_0729200-1	PF3D7_0729200	1
PF3D7_0729900-1	PF3D7_0729900	1
PF3D7_0729900-2	PF3D7_0729900	2
PF3D7_0730400-2	PF3D7_0730400	2		X			X
PF3D7_0730400-3	PF3D7_0730400	3		X			X
PF3D7_0731900-1	PF3D7_0731900	1
PF3D7_0732500-2	PF3D7_0732500	2
PF3D7_0801000-1	PF3D7_0801000	1
PF3D7_0805000-7	PF3D7_0805000	7	X				X
PF3D7_0806000-2	PF3D7_0806000	2			X
PF3D7_0808800-1	PF3D7_0808800	1
PF3D7_0811400-1	PF3D7_0811400	1
PF3D7_0811400-2	PF3D7_0811400	2
PF3D7_0812000-2	PF3D7_0812000	2				X
PF3D7_0812600-1	PF3D7_0812600	1
PF3D7_0813600-4	PF3D7_0813600	4
PF3D7_0815500-1	PF3D7_0815500	1
PF3D7_0815500-3	PF3D7_0815500	3
PF3D7_0815500-4	PF3D7_0815500	4
PF3D7_0816800-1	PF3D7_0816800	1
PF3D7_0816800-2	PF3D7_0816800	2
PF3D7_0819500-11	PF3D7_0819500	11			X
PF3D7_0819500-13	PF3D7_0819500	13			X
PF3D7_0822400-1	PF3D7_0822400	1				X
PF3D7_0823200-1	PF3D7_0823200	1			X
PF3D7_0824600-4	PF3D7_0824600	4
PF3D7_0824700-2	PF3D7_0824700	2			X	X	X
PF3D7_0824700-3	PF3D7_0824700	3			X	X	X
PF3D7_0824700-14	PF3D7_0824700	14			X	X	X
PF3D7_0825100-5	PF3D7_0825100	5			X
PF3D7_0826400-5	PF3D7_0826400	5		X
PF3D7_0830600-1	PF3D7_0830600	1				X
PF3D7_0830700-1	PF3D7_0830700	1
PF3D7_0831900-1	PF3D7_0831900	1
PF3D7_0831900-2	PF3D7_0831900	2
PF3D7_0833200-2	PF3D7_0833200	2
PF3D7_0900700-1	PF3D7_0900700	1
PF3D7_0901500-2	PF3D7_0901500	2
PF3D7_0901600-1	PF3D7_0901600	1
PF3D7_0901700-1	PF3D7_0901700	1
PF3D7_0902000-3	PF3D7_0902000	3
PF3D7_0902100-1	PF3D7_0902100	1
PF3D7_0902400-3	PF3D7_0902400	3
PF3D7_0902600-3	PF3D7_0902600	3			X
PF3D7_0904300-1	PF3D7_0904300	1			X
PF3D7_0905600-1	PF3D7_0905600	1			X
PF3D7_0905600-2	PF3D7_0905600	2			X
PF3D7_0905700-8	PF3D7_0905700	8	X	X	X		X
PF3D7_0905700-12	PF3D7_0905700	12	X	X	X		X
PF3D7_0908500-1	PF3D7_0908500	1			X
PF3D7_0908500-3	PF3D7_0908500	3			X
PF3D7_0908500-9	PF3D7_0908500	9			X
PF3D7_0908500-11	PF3D7_0908500	11			X
PF3D7_0908500-17	PF3D7_0908500	17			X
PF3D7_0908700-2	PF3D7_0908700	2
PF3D7_0911000-11	PF3D7_0911000	11		X	X
PF3D7_0911500-5	PF3D7_0911500	5	X		X
PF3D7_0914400-1	PF3D7_0914400	1		X	X		X
PF3D7_0914400-6	PF3D7_0914400	6		X	X		X
PF3D7_0916300-1	PF3D7_0916300	1		X	X		X
PF3D7_0916300-2	PF3D7_0916300	2		X	X		X
PF3D7_0916300-3	PF3D7_0916300	3		X	X		X
PF3D7_0916300-4	PF3D7_0916300	4		X	X		X
PF3D7_0916300-5	PF3D7_0916300	5		X	X		X
PF3D7_0916300-6	PF3D7_0916300	6		X	X		X
PF3D7_0916300-7	PF3D7_0916300	7		X	X		X
PF3D7_0918200-1	PF3D7_0918200	1	X		X
PF3D7_0918200-2	PF3D7_0918200	2	X		X
PF3D7_0918300-1	PF3D7_0918300	1
PF3D7_0918700-4	PF3D7_0918700	4			X		X
PF3D7_0920500-1	PF3D7_0920500	1			X		X
PF3D7_0921000-6	PF3D7_0921000	6	X	X			X
PF3D7_0921700-3	PF3D7_0921700	3			X
PF3D7_0921800-3	PF3D7_0921800	3					X
PF3D7_0922600-3	PF3D7_0922600	3			X
PF3D7_0922800-1	PF3D7_0922800	1			X
PF3D7_0922800-2	PF3D7_0922800	2			X
PF3D7_0922900-1	PF3D7_0922900	1
PF3D7_0922900-5	PF3D7_0922900	5
PF3D7_0923500-2	PF3D7_0923500	2
PF3D7_0923700-1	PF3D7_0923700	1
PF3D7_0923700-2	PF3D7_0923700	2
PF3D7_0924900-1	PF3D7_0924900	1					X
PF3D7_0926300-1	PF3D7_0926300	1			X
PF3D7_0926300-3	PF3D7_0926300	3			X
PF3D7_0926300-4	PF3D7_0926300	4			X
PF3D7_0926300-10	PF3D7_0926300	10			X
PF3D7_0926300-12	PF3D7_0926300	12			X
PF3D7_0926300-14	PF3D7_0926300	14			X
PF3D7_0926300-15	PF3D7_0926300	15			X
PF3D7_0927500-3	PF3D7_0927500	3
PF3D7_0929200-1	PF3D7_0929200	1		X	X
PF3D7_0929200-2	PF3D7_0929200	2		X	X
PF3D7_0930600-1	PF3D7_0930600	1	X		X		X
PF3D7_0932600-2	PF3D7_0932600	2			X
PF3D7_0933100-2	PF3D7_0933100	2
PF3D7_0934700-1	PF3D7_0934700	1		X	X		X
PF3D7_0935900-1	PF3D7_0935900	1		X
PF3D7_0936000-1	PF3D7_0936000	1
PF3D7_0936200-1	PF3D7_0936200	1
PF3D7_0936500-1	PF3D7_0936500	1
PF3D7_0936800-1	PF3D7_0936800	1			X
PF3D7_1000300-1	PF3D7_1000300	1
PF3D7_1000600-1	PF3D7_1000600	1
PF3D7_1000700-1	PF3D7_1000700	1
PF3D7_1000900-4	PF3D7_1000900	4
PF3D7_1001400-1	PF3D7_1001400	1
PF3D7_1001800-1	PF3D7_1001800	1
PF3D7_1002100-1	PF3D7_1002100	1		X	X
PF3D7_1004600-5	PF3D7_1004600	5		X			X
PF3D7_1007000-1	PF3D7_1007000	1		X
PF3D7_1007100-1	PF3D7_1007100	1
PF3D7_1007200-1	PF3D7_1007200	1			X
PF3D7_1008900-1	PF3D7_1008900	1		X			X
PF3D7_1010400-1	PF3D7_1010400	1					X
PF3D7_1010400-4	PF3D7_1010400	4					X
PF3D7_1010400-5	PF3D7_1010400	5					X
PF3D7_1011900-5	PF3D7_1011900	5			X	X
PF3D7_1011900-6	PF3D7_1011900	6			X	X
PF3D7_1012700-2	PF3D7_1012700	2
PF3D7_1013000-1	PF3D7_1013000	1			X
PF3D7_1013400-10	PF3D7_1013400	10
PF3D7_1014000-4	PF3D7_1014000	4			X
PF3D7_1014000-6	PF3D7_1014000	6			X
PF3D7_1014800-8	PF3D7_1014800	8			X
PF3D7_1015200-1	PF3D7_1015200	1	X	X
PF3D7_1015600-1	PF3D7_1015600	1
PF3D7_1016300-1	PF3D7_1016300	1			X
PF3D7_1016500-1	PF3D7_1016500	1
PF3D7_1017400-7	PF3D7_1017400	7
PF3D7_1019500-23	PF3D7_1019500	23		X			X
PF3D7_1020600-1	PF3D7_1020600	1			X
PF3D7_1020800-7	PF3D7_1020800	7			X	X	X
PF3D7_1020800-9	PF3D7_1020800	9			X	X	X
PF3D7_1021400-1	PF3D7_1021400	1
PF3D7_1022300-1	PF3D7_1022300	1
PF3D7_1022300-2	PF3D7_1022300	2
PF3D7_1022300-3	PF3D7_1022300	3
PF3D7_1022300-4	PF3D7_1022300	4
PF3D7_1022300-6	PF3D7_1022300	6
PF3D7_1023400-1	PF3D7_1023400	1				X	X
PF3D7_1025000-7	PF3D7_1025000	7
PF3D7_1026000-1	PF3D7_1026000	1			X
PF3D7_1027400-2	PF3D7_1027400	2
PF3D7_1027600-8	PF3D7_1027600	8
PF3D7_1028000-6	PF3D7_1028000	6
PF3D7_1028000-13	PF3D7_1028000	13
PF3D7_1031100-1	PF3D7_1031100	1					X
PF3D7_1031900-1	PF3D7_1031900	1			X
PF3D7_1032000-2	PF3D7_1032000	2			X
PF3D7_1034500-8	PF3D7_1034500	8			X
PF3D7_1034800-2	PF3D7_1034800	2		X			X
PF3D7_1034800-5	PF3D7_1034800	5		X			X
PF3D7_1036700-7	PF3D7_1036700	7					X
PF3D7_1037200-3	PF3D7_1037200	3					X
PF3D7_1037200-8	PF3D7_1037200	8					X
PF3D7_1037600-1	PF3D7_1037600	1
PF3D7_1037800-14	PF3D7_1037800	14
PF3D7_1038300-2	PF3D7_1038300	2					X
PF3D7_1038300-5	PF3D7_1038300	5					X
PF3D7_1038700-1	PF3D7_1038700	1
PF3D7_1039000-1	PF3D7_1039000	1			X
PF3D7_1039000-3	PF3D7_1039000	3			X
PF3D7_1040300-1	PF3D7_1040300	1
PF3D7_1040400-2	PF3D7_1040400	2
PF3D7_1102300-1	PF3D7_1102300	1
PF3D7_1103500-5	PF3D7_1103500	5			X
PF3D7_1104800-5	PF3D7_1104800	5
PF3D7_1104800-9	PF3D7_1104800	9
PF3D7_1105200-1	PF3D7_1105200	1			X
PF3D7_1107100-9	PF3D7_1107100	9		X		X	X
PF3D7_1108300-1	PF3D7_1108300	1		X			X
PF3D7_1108500-2	PF3D7_1108500	2
PF3D7_1108800-1	PF3D7_1108800	1
PF3D7_1109200-1	PF3D7_1109200	1
PF3D7_1111900-2	PF3D7_1111900	2			X
PF3D7_1112700-2	PF3D7_1112700	2
PF3D7_1113000-3	PF3D7_1113000	3
PF3D7_1114100-4	PF3D7_1114100	4	X	X			X
PF3D7_1114700-9	PF3D7_1114700	9
PF3D7_1115100-2	PF3D7_1115100	2			X
PF3D7_1115500-4	PF3D7_1115500	4
PF3D7_1116300-1	PF3D7_1116300	1		X			X
PF3D7_1116800-1	PF3D7_1116800	1			X
PF3D7_1118800-1	PF3D7_1118800	1			X
PF3D7_1118800-7	PF3D7_1118800	7			X
PF3D7_1118900-5	PF3D7_1118900	5
PF3D7_1120600-2	PF3D7_1120600	2			X
PF3D7_1120600-4	PF3D7_1120600	4			X
PF3D7_1120600-5	PF3D7_1120600	5			X
PF3D7_1122600-17	PF3D7_1122600	17
PF3D7_1123200-2	PF3D7_1123200	2
PF3D7_1124900-2	PF3D7_1124900	2
PF3D7_1125200-1	PF3D7_1125200	1					X
PF3D7_1125200-2	PF3D7_1125200	2					X
PF3D7_1125600-1	PF3D7_1125600	1			X		X
PF3D7_1127500-1	PF3D7_1127500	1			X
PF3D7_1131200-6	PF3D7_1131200	6
PF3D7_1134400-3	PF3D7_1134400	3					X
PF3D7_1136700-3	PF3D7_1136700	3
PF3D7_1137800-1	PF3D7_1137800	1
PF3D7_1139200-1	PF3D7_1139200	1
PF3D7_1139500-3	PF3D7_1139500	3
PF3D7_1139500-7	PF3D7_1139500	7
PF3D7_1140500-5	PF3D7_1140500	5			X
PF3D7_1141800-5	PF3D7_1141800	5
PF3D7_1141800-7	PF3D7_1141800	7
PF3D7_1143700-4	PF3D7_1143700	4
PF3D7_1144100-1	PF3D7_1144100	1					X
PF3D7_1144700-2	PF3D7_1144700	2					X
PF3D7_1144900-3	PF3D7_1144900	3
PF3D7_1146100-2	PF3D7_1146100	2					X
PF3D7_1146700-4	PF3D7_1146700	4
PF3D7_1146700-7	PF3D7_1146700	7
PF3D7_1147000-1	PF3D7_1147000	1
PF3D7_1147400-1	PF3D7_1147400	1
PF3D7_1147800-4	PF3D7_1147800	4
PF3D7_1147800-5	PF3D7_1147800	5
PF3D7_1148800-1	PF3D7_1148800	1
PF3D7_1149100-1	PF3D7_1149100	1		X		X
PF3D7_1149200-1	PF3D7_1149200	1			X
PF3D7_1201000-1	PF3D7_1201000	1				X
PF3D7_1201100-1	PF3D7_1201100	1			X
PF3D7_1201400-1	PF3D7_1201400	1
PF3D7_1202300-9	PF3D7_1202300	9			X		X
PF3D7_1202300-14	PF3D7_1202300	14			X		X
PF3D7_1202300-19	PF3D7_1202300	19			X		X
PF3D7_1202300-23	PF3D7_1202300	23			X		X
PF3D7_1202300-25	PF3D7_1202300	25			X		X
PF3D7_1202300-27	PF3D7_1202300	27			X		X
PF3D7_1202300-29	PF3D7_1202300	29			X		X
PF3D7_1202300-34	PF3D7_1202300	34			X		X
PF3D7_1202400-8	PF3D7_1202400	8
PF3D7_1203900-2	PF3D7_1203900	2	X	X
PF3D7_1206100-1	PF3D7_1206100	1			X
PF3D7_1206100-2	PF3D7_1206100	2			X
PF3D7_1206100-9	PF3D7_1206100	9			X
PF3D7_1206900-1	PF3D7_1206900	1			X
PF3D7_1210900-3	PF3D7_1210900	3			X
PF3D7_1211700-4	PF3D7_1211700	4
PF3D7_1212300-2	PF3D7_1212300	2			X	X
PF3D7_1213300-1	PF3D7_1213300	1			X
PF3D7_1215500-3	PF3D7_1215500	3
PF3D7_1217100-4	PF3D7_1217100	4	X	X		X	X
PF3D7_1218800-7	PF3D7_1218800	7					X
PF3D7_1219600-2	PF3D7_1219600	2			X
PF3D7_1219600-4	PF3D7_1219600	4			X
PF3D7_1221100-7	PF3D7_1221100	7	X				X
PF3D7_1221300-2	PF3D7_1221300	2
PF3D7_1224600-1	PF3D7_1224600	1
PF3D7_1224900-1	PF3D7_1224900	1
PF3D7_1225100-4	PF3D7_1225100	4			X
PF3D7_1229900-9	PF3D7_1229900	9		X			X
PF3D7_1229900-23	PF3D7_1229900	23		X			X
PF3D7_1230000-11	PF3D7_1230000	11		X	X		X
PF3D7_1230200-1	PF3D7_1230200	1			X		X
PF3D7_1232700-1	PF3D7_1232700	1			X		X
PF3D7_1232700-2	PF3D7_1232700	2			X		X
PF3D7_1232700-16	PF3D7_1232700	16			X		X
PF3D7_1232700-17	PF3D7_1232700	17			X		X
PF3D7_1232800-2	PF3D7_1232800	2			X		X
PF3D7_1233400-3	PF3D7_1233400	3		X			X
PF3D7_1233400-4	PF3D7_1233400	4		X			X
PF3D7_1233600-2	PF3D7_1233600	2
PF3D7_1235800-9	PF3D7_1235800	9			X
PF3D7_1235800-12	PF3D7_1235800	12			X
PF3D7_1236900-1	PF3D7_1236900	1
PF3D7_1237600-3	PF3D7_1237600	3
PF3D7_1238700-2	PF3D7_1238700	2				X	X
PF3D7_1238700-5	PF3D7_1238700	5				X	X
PF3D7_1241600-7	PF3D7_1241600	7			X
PF3D7_1244800-2	PF3D7_1244800	2			X
PF3D7_1245300-3	PF3D7_1245300	3			X
PF3D7_1245300-4	PF3D7_1245300	4			X
PF3D7_1246000-3	PF3D7_1246000	3
PF3D7_1246300-1	PF3D7_1246300	1		X			X
PF3D7_1247000-1	PF3D7_1247000	1					X
PF3D7_1251000-1	PF3D7_1251000	1					X
PF3D7_1252500-1	PF3D7_1252500	1					X
PF3D7_1253700-1	PF3D7_1253700	1
PF3D7_1300900-1	PF3D7_1300900	1
PF3D7_1301200-1	PF3D7_1301200	1			X
PF3D7_1303900-2	PF3D7_1303900	2			X
PF3D7_1303900-5	PF3D7_1303900	5			X
PF3D7_1304000-4	PF3D7_1304000	4			X
PF3D7_1304100-1	PF3D7_1304100	1		X			X
PF3D7_1304700-5	PF3D7_1304700	5			X		X
PF3D7_1304900-1	PF3D7_1304900	1
PF3D7_1306300-1	PF3D7_1306300	1
PF3D7_1306300-2	PF3D7_1306300	2
PF3D7_1306300-3	PF3D7_1306300	3
PF3D7_1306300-7	PF3D7_1306300	7
PF3D7_1307400-2	PF3D7_1307400	2
PF3D7_1307800-3	PF3D7_1307800	3			X
PF3D7_1308800-11	PF3D7_1308800	11					X
PF3D7_1310200-1	PF3D7_1310200	1
PF3D7_1312900-1	PF3D7_1312900	1
PF3D7_1314700-1	PF3D7_1314700	1			X
PF3D7_1314700-2	PF3D7_1314700	2			X
PF3D7_1316000-2	PF3D7_1316000	2	X		X		X
PF3D7_1316000-13	PF3D7_1316000	13	X		X		X
PF3D7_1321600-2	PF3D7_1321600	2				X
PF3D7_1322300-1	PF3D7_1322300	1
PF3D7_1322300-2	PF3D7_1322300	2
PF3D7_1322500-1	PF3D7_1322500	1
PF3D7_1324500-2	PF3D7_1324500	2
PF3D7_1324500-3	PF3D7_1324500	3
PF3D7_1324600-1	PF3D7_1324600	1			X
PF3D7_1325500-3	PF3D7_1325500	3
PF3D7_1325500-5	PF3D7_1325500	5
PF3D7_1326400-10	PF3D7_1326400	10
PF3D7_1327100-13	PF3D7_1327100	13			X
PF3D7_1328200-2	PF3D7_1328200	2
PF3D7_1328200-3	PF3D7_1328200	3
PF3D7_1329100-4	PF3D7_1329100	4			X
PF3D7_1330000-1	PF3D7_1330000	1		X
PF3D7_1330200-2	PF3D7_1330200	2
PF3D7_1330700-2	PF3D7_1330700	2		X			X
PF3D7_1331300-1	PF3D7_1331300	1
PF3D7_1338000-11	PF3D7_1338000	11		X	X		X
PF3D7_1338800-6	PF3D7_1338800	6			X		X
PF3D7_1338800-8	PF3D7_1338800	8			X		X
PF3D7_1339000-1	PF3D7_1339000	1			X		X
PF3D7_1339000-4	PF3D7_1339000	4			X		X
PF3D7_1341700-3	PF3D7_1341700	3
PF3D7_1345000-2	PF3D7_1345000	2			X
PF3D7_1345000-5	PF3D7_1345000	5			X
PF3D7_1345000-8	PF3D7_1345000	8			X
PF3D7_1346300-3	PF3D7_1346300	3			X
PF3D7_1347000-1	PF3D7_1347000	1
PF3D7_1347800-4	PF3D7_1347800	4					X
PF3D7_1348700-2	PF3D7_1348700	2
PF3D7_1349000-9	PF3D7_1349000	9			X		X
PF3D7_1349000-10	PF3D7_1349000	10			X		X
PF3D7_1349000-11	PF3D7_1349000	11			X		X
PF3D7_1350000-1	PF3D7_1350000	1					X
PF3D7_1350000-7	PF3D7_1350000	7					X
PF3D7_1352200-8	PF3D7_1352200	8
PF3D7_1352600-14	PF3D7_1352600	14	X		X		X
PF3D7_1355600-1	PF3D7_1355600	1
PF3D7_1357600-4	PF3D7_1357600	4
PF3D7_1360500-14	PF3D7_1360500	14			X
PF3D7_1361300-1	PF3D7_1361300	1			X		X
PF3D7_1361300-8	PF3D7_1361300	8			X		X
PF3D7_1361500-12	PF3D7_1361500	12	X	X	X		X
PF3D7_1362100-3	PF3D7_1362100	3
PF3D7_1363500-3	PF3D7_1363500	3
PF3D7_1363800-1	PF3D7_1363800	1			X
PF3D7_1364800-6	PF3D7_1364800	6			X
PF3D7_1364800-7	PF3D7_1364800	7			X
PF3D7_1366100-1	PF3D7_1366100	1			X
PF3D7_1366800-8	PF3D7_1366800	8		X	X		X
PF3D7_1368100-1	PF3D7_1368100	1			X
PF3D7_1369000-5	PF3D7_1369000	5
PF3D7_1373300-1	PF3D7_1373300	1
PF3D7_1401200-1	PF3D7_1401200	1
PF3D7_1402000-2	PF3D7_1402000	2			X		X
PF3D7_1402000-14	PF3D7_1402000	14			X		X
PF3D7_1402800-3	PF3D7_1402800	3			X
PF3D7_1403000-3	PF3D7_1403000	3			X		X
PF3D7_1403000-10	PF3D7_1403000	10			X		X
PF3D7_1403400-1	PF3D7_1403400	1			X	X
PF3D7_1403400-2	PF3D7_1403400	2			X	X
PF3D7_1403400-3	PF3D7_1403400	3			X	X
PF3D7_1403400-4	PF3D7_1403400	4			X	X
PF3D7_1403400-7	PF3D7_1403400	7			X	X
PF3D7_1403400-8	PF3D7_1403400	8			X	X
PF3D7_1404600-10	PF3D7_1404600	10			X		X
PF3D7_1404600-15	PF3D7_1404600	15			X		X
PF3D7_1404600-19	PF3D7_1404600	19			X		X
PF3D7_1404600-20	PF3D7_1404600	20			X		X
PF3D7_1404600-22	PF3D7_1404600	22			X		X
PF3D7_1405000-5	PF3D7_1405000	5
PF3D7_1407200-1	PF3D7_1407200	1
PF3D7_1409200-3	PF3D7_1409200	3	X	X	X
PF3D7_1410100-3	PF3D7_1410100	3			X
PF3D7_1410100-5	PF3D7_1410100	5			X
PF3D7_1410800-7	PF3D7_1410800	7			X
PF3D7_1411000-1	PF3D7_1411000	1	X	X	X	X
PF3D7_1411000-2	PF3D7_1411000	2	X	X	X	X
PF3D7_1411000-3	PF3D7_1411000	3	X	X	X	X
PF3D7_1411000-5	PF3D7_1411000	5	X	X	X	X
PF3D7_1411000-8	PF3D7_1411000	8	X	X	X	X
PF3D7_1411300-2	PF3D7_1411300	2
PF3D7_1412200-1	PF3D7_1412200	1
PF3D7_1412300-1	PF3D7_1412300	1
PF3D7_1413700-3	PF3D7_1413700	3		X			X
PF3D7_1415200-3	PF3D7_1415200	3			X
PF3D7_1415500-1	PF3D7_1415500	1					X
PF3D7_1415900-2	PF3D7_1415900	2
PF3D7_1416000-1	PF3D7_1416000	1
PF3D7_1416000-2	PF3D7_1416000	2
PF3D7_1416400-1	PF3D7_1416400	1			X
PF3D7_1416400-12	PF3D7_1416400	12			X
PF3D7_1416400-14	PF3D7_1416400	14			X
PF3D7_1417300-2	PF3D7_1417300	2
PF3D7_1417700-5	PF3D7_1417700	5		X			X
PF3D7_1420600-3	PF3D7_1420600	3			X
PF3D7_1420700-1	PF3D7_1420700	1
PF3D7_1422500-4	PF3D7_1422500	4			X
PF3D7_1423200-1	PF3D7_1423200	1
PF3D7_1423800-3	PF3D7_1423800	3
PF3D7_1425300-3	PF3D7_1425300	3			X
PF3D7_1428400-2	PF3D7_1428400	2			X	X
PF3D7_1428400-3	PF3D7_1428400	3			X	X
PF3D7_1428400-7	PF3D7_1428400	7			X	X
PF3D7_1428400-9	PF3D7_1428400	9			X	X
PF3D7_1430100-2	PF3D7_1430100	2					X
PF3D7_1431400-2	PF3D7_1431400	2
PF3D7_1432400-9	PF3D7_1432400	9
PF3D7_1432400-15	PF3D7_1432400	15
PF3D7_1432400-18	PF3D7_1432400	18
PF3D7_1433100-1	PF3D7_1433100	1
PF3D7_1433600-3	PF3D7_1433600	3
PF3D7_1434900-2	PF3D7_1434900	2			X
PF3D7_1434900-4	PF3D7_1434900	4			X
PF3D7_1435700-2	PF3D7_1435700	2	X	X		X	X
PF3D7_1440400-2	PF3D7_1440400	2
PF3D7_1440600-10	PF3D7_1440600	10		X	X		X
PF3D7_1440800-2	PF3D7_1440800	2					X
PF3D7_1440900-1	PF3D7_1440900	1
PF3D7_1444000-4	PF3D7_1444000	4			X
PF3D7_1444100-13	PF3D7_1444100	13			X
PF3D7_1444100-14	PF3D7_1444100	14			X
PF3D7_1444200-1	PF3D7_1444200	1
PF3D7_1444500-1	PF3D7_1444500	1
PF3D7_1447300-2	PF3D7_1447300	2			X
PF3D7_1449000-1	PF3D7_1449000	1
PF3D7_1451300-4	PF3D7_1451300	4		X
PF3D7_1451700-3	PF3D7_1451700	3
PF3D7_1458300-2	PF3D7_1458300	2			X
PF3D7_1460900-5	PF3D7_1460900	5	X	X
PF3D7_1462500-2	PF3D7_1462500	2			X
PF3D7_1462500-3	PF3D7_1462500	3			X
PF3D7_1462500-5	PF3D7_1462500	5			X
PF3D7_1462500-16	PF3D7_1462500	16			X
PF3D7_1463900-9	PF3D7_1463900	9	X
PF3D7_1464300-1	PF3D7_1464300	1			X
PF3D7_1464400-2	PF3D7_1464400	2
PF3D7_1465700-2	PF3D7_1465700	2					X
PF3D7_1465700-12	PF3D7_1465700	12					X
PF3D7_1465800-1	PF3D7_1465800	1			X
PF3D7_1465800-6	PF3D7_1465800	6			X
PF3D7_1466000-9	PF3D7_1466000	9					X
PF3D7_1468000-4	PF3D7_1468000	4
PF3D7_1468000-6	PF3D7_1468000	6
PF3D7_1471500-1	PF3D7_1471500	1
PF3D7_1472500-2	PF3D7_1472500	2
PF3D7_1472600-4	PF3D7_1472600	4			X		X
PF3D7_1472800-1	PF3D7_1472800	1			X
PF3D7_1474200-2	PF3D7_1474200	2
PF3D7_1474400-7	PF3D7_1474400	7			X	X
PF3D7_1476000-1	PF3D7_1476000	1					X
PF3D7_1476200-1	PF3D7_1476200	1			X		X
PF3D7_1476400-1	PF3D7_1476400	1					X
PF3D7_1476400-2	PF3D7_1476400	2					X
PF3D7_1477100-1	PF3D7_1477100	1
PF3D7_1477500-1	PF3D7_1477500	1
PF3D7_1478400-1	PF3D7_1478400	1
PF3D7_1478700-1	PF3D7_1478700	1
PF3D7_1479900-1	PF3D7_1479900	1

## Sheet: RNA-seq_Validated
GeneID	RNA-seq Confirm
PF3D7_0101300
PF3D7_0102300
PF3D7_0102700
PF3D7_0103700	X
PF3D7_0108600
PF3D7_0109500	X
PF3D7_0109900	X
PF3D7_0111500
PF3D7_0111800	X
PF3D7_0113400
PF3D7_0114500
PF3D7_0201500	X
PF3D7_0201600
PF3D7_0202600	X
PF3D7_0202900	X
PF3D7_0205100
PF3D7_0205300
PF3D7_0205700	X
PF3D7_0206300
PF3D7_0207300
PF3D7_0209200
PF3D7_0209300
PF3D7_0209400	X
PF3D7_0211300
PF3D7_0213400
PF3D7_0214200	X
PF3D7_0214700
PF3D7_0214900
PF3D7_0215100	X
PF3D7_0215900
PF3D7_0217600	X
PF3D7_0217700
PF3D7_0219400
PF3D7_0219800
PF3D7_0220500
PF3D7_0220600
PF3D7_0221100
PF3D7_0221300
PF3D7_0301200
PF3D7_0301700
PF3D7_0301800
PF3D7_0302000
PF3D7_0302900
PF3D7_0304000
PF3D7_0304700
PF3D7_0309200
PF3D7_0310100
PF3D7_0311000	X
PF3D7_0311400
PF3D7_0311600	X
PF3D7_0311700	X
PF3D7_0313600	X
PF3D7_0313700	X
PF3D7_0314100	X
PF3D7_0314800
PF3D7_0315000	X
PF3D7_0315300	X
PF3D7_0317400
PF3D7_0317700	X
PF3D7_0318400	X
PF3D7_0318800
PF3D7_0320100	X
PF3D7_0321200	X
PF3D7_0321400	X
PF3D7_0321700
PF3D7_0322200
PF3D7_0322800
PF3D7_0401700
PF3D7_0401800
PF3D7_0402000
PF3D7_0403900
PF3D7_0405200
PF3D7_0405900
PF3D7_0406400
PF3D7_0406700
PF3D7_0406900
PF3D7_0408300
PF3D7_0408400
PF3D7_0408700
PF3D7_0408900	X
PF3D7_0414000
PF3D7_0414900	X
PF3D7_0415500
PF3D7_0416800
PF3D7_0418000	X
PF3D7_0418800	X
PF3D7_0419000
PF3D7_0421700
PF3D7_0423900
PF3D7_0424500
PF3D7_0425000
PF3D7_0425300
PF3D7_0500800
PF3D7_0500900	X
PF3D7_0503600
PF3D7_0504100
PF3D7_0504500	X
PF3D7_0506400	X
PF3D7_0508200	X
PF3D7_0509200
PF3D7_0509300	X
PF3D7_0509400
PF3D7_0510000
PF3D7_0510300	X
PF3D7_0511700
PF3D7_0512100
PF3D7_0513900	X
PF3D7_0514000
PF3D7_0514600	X
PF3D7_0515600	X
PF3D7_0516500	X
PF3D7_0516700
PF3D7_0518300
PF3D7_0520100
PF3D7_0521000
PF3D7_0521100
PF3D7_0521900
PF3D7_0523100
PF3D7_0526900	X
PF3D7_0527600	X
PF3D7_0528400
PF3D7_0528500	X
PF3D7_0528900	X
PF3D7_0529200	X
PF3D7_0529500	X
PF3D7_0530300
PF3D7_0530800	X
PF3D7_0532300
PF3D7_0532400
PF3D7_0532600
PF3D7_0601700	X
PF3D7_0603800
PF3D7_0605300
PF3D7_0605500
PF3D7_0605900	X
PF3D7_0607100
PF3D7_0607300
PF3D7_0609300
PF3D7_0609500
PF3D7_0611900
PF3D7_0613600
PF3D7_0615200
PF3D7_0618900.
PF3D7_0622600	X
PF3D7_0623500
PF3D7_0624200	X
PF3D7_0624800
PF3D7_0624900
PF3D7_0626300
PF3D7_0630300
PF3D7_0630800	X
PF3D7_0700900
PF3D7_0701600
PF3D7_0701900	X
PF3D7_0702100
PF3D7_0702300
PF3D7_0710500	X
PF3D7_0714400
PF3D7_0716300
PF3D7_0716500
PF3D7_0717300
PF3D7_0718500	X
PF3D7_0718800
PF3D7_0719200
PF3D7_0721800
PF3D7_0723200
PF3D7_0724500
PF3D7_0724700
PF3D7_0725300	X
PF3D7_0726100
PF3D7_0726200
PF3D7_0727400
PF3D7_0728000
PF3D7_0728700
PF3D7_0729200
PF3D7_0729900
PF3D7_0730400	X
PF3D7_0801000
PF3D7_0805000	X
PF3D7_0806000
PF3D7_0811400
PF3D7_0812000	X
PF3D7_0812600
PF3D7_0813600
PF3D7_0815500
PF3D7_0816800
PF3D7_0819500
PF3D7_0822400	X
PF3D7_0823200
PF3D7_0824600
PF3D7_0824700	X
PF3D7_0825100
PF3D7_0826400	X
PF3D7_0830600	X
PF3D7_0830700
PF3D7_0831900
PF3D7_0901700
PF3D7_0902000
PF3D7_0902100
PF3D7_0902400
PF3D7_0902600
PF3D7_0904300
PF3D7_0905600
PF3D7_0905700	X
PF3D7_0908500
PF3D7_0908700
PF3D7_0911000	X
PF3D7_0911500	X
PF3D7_0914400	X
PF3D7_0916300	X
PF3D7_0918200	X
PF3D7_0918300
PF3D7_0918700	X
PF3D7_0920500	X
PF3D7_0921000	X
PF3D7_0921700
PF3D7_0921800	X
PF3D7_0922600
PF3D7_0922800
PF3D7_0922900
PF3D7_0923500
PF3D7_0923700
PF3D7_0924900	X
PF3D7_0926300
PF3D7_0927500
PF3D7_0929200	X
PF3D7_0930600	X
PF3D7_0932600
PF3D7_0933100
PF3D7_0934700	X
PF3D7_0935900	X
PF3D7_0936000
PF3D7_0936200
PF3D7_0936500
PF3D7_0936800
PF3D7_1000700
PF3D7_1000900
PF3D7_1001400
PF3D7_1001800
PF3D7_1002100	X
PF3D7_1004600	X
PF3D7_1007000	X
PF3D7_1007100
PF3D7_1007200
PF3D7_1008900	X
PF3D7_1010400	X
PF3D7_1011900	X
PF3D7_1012700
PF3D7_1013000
PF3D7_1013400
PF3D7_1014000
PF3D7_1014800
PF3D7_1015200	X
PF3D7_1015600
PF3D7_1016300
PF3D7_1016500
PF3D7_1017400
PF3D7_1019500	X
PF3D7_1020600
PF3D7_1020800	X
PF3D7_1021400
PF3D7_1022300
PF3D7_1023400	X
PF3D7_1025000
PF3D7_1026000
PF3D7_1027400
PF3D7_1027600
PF3D7_1028000
PF3D7_1031100	X
PF3D7_1031900
PF3D7_1032000
PF3D7_1034500
PF3D7_1034800	X
PF3D7_1036700	X
PF3D7_1037200	X
PF3D7_1037600
PF3D7_1037800
PF3D7_1038300	X
PF3D7_1038700
PF3D7_1039000
PF3D7_1102300
PF3D7_1103500
PF3D7_1104800
PF3D7_1105200
PF3D7_1107100	X
PF3D7_1108300	X
PF3D7_1108500
PF3D7_1108800
PF3D7_1109200
PF3D7_1111900
PF3D7_1112700
PF3D7_1113000
PF3D7_1114100	X
PF3D7_1114700
PF3D7_1115100
PF3D7_1115500
PF3D7_1116300	X
PF3D7_1116800
PF3D7_1118800
PF3D7_1118900
PF3D7_1120600
PF3D7_1122600
PF3D7_1123200
PF3D7_1124900
PF3D7_1125200	X
PF3D7_1125600	X
PF3D7_1127500
PF3D7_1131200
PF3D7_1134400	X
PF3D7_1136700
PF3D7_1137800
PF3D7_1139200
PF3D7_1139500
PF3D7_1140500
PF3D7_1141800
PF3D7_1143700
PF3D7_1144100	X
PF3D7_1144700	X
PF3D7_1144900
PF3D7_1146100	X
PF3D7_1146700
PF3D7_1147000
PF3D7_1147400
PF3D7_1147800
PF3D7_1148800
PF3D7_1149100	X
PF3D7_1149200
PF3D7_1201000	X
PF3D7_1201100
PF3D7_1201400
PF3D7_1202300	X
PF3D7_1202400
PF3D7_1203900	X
PF3D7_1206100
PF3D7_1206900
PF3D7_1210900
PF3D7_1211700
PF3D7_1212300	X
PF3D7_1213300
PF3D7_1215500
PF3D7_1217100	X
PF3D7_1218800	X
PF3D7_1219600
PF3D7_1221100	X
PF3D7_1221300
PF3D7_1224600
PF3D7_1224900
PF3D7_1225100
PF3D7_1229900	X
PF3D7_1230000	X
PF3D7_1230200	X
PF3D7_1232700	X
PF3D7_1232800	X
PF3D7_1233400	X
PF3D7_1233600
PF3D7_1235800
PF3D7_1236900
PF3D7_1237600
PF3D7_1238700	X
PF3D7_1241600
PF3D7_1244800
PF3D7_1245300
PF3D7_1246000
PF3D7_1246300	X
PF3D7_1247000	X
PF3D7_1251000	X
PF3D7_1252500	X
PF3D7_1301200
PF3D7_1303900
PF3D7_1304000
PF3D7_1304100	X
PF3D7_1304700	X
PF3D7_1304900
PF3D7_1306300
PF3D7_1307400
PF3D7_1307800
PF3D7_1308800	X
PF3D7_1310200
PF3D7_1312900
PF3D7_1314700
PF3D7_1316000	X
PF3D7_1321600	X
PF3D7_1322300
PF3D7_1322500
PF3D7_1324500
PF3D7_1324600
PF3D7_1325500
PF3D7_1326400
PF3D7_1327100
PF3D7_1328200
PF3D7_1329100
PF3D7_1330000	X
PF3D7_1330200
PF3D7_1330700	X
PF3D7_1331300
PF3D7_1338000	X
PF3D7_1338800	X
PF3D7_1339000	X
PF3D7_1341700
PF3D7_1345000
PF3D7_1346300
PF3D7_1347000
PF3D7_1347800	X
PF3D7_1348700
PF3D7_1349000	X
PF3D7_1350000	X
PF3D7_1352200
PF3D7_1352600	X
PF3D7_1355600
PF3D7_1357600
PF3D7_1360500
PF3D7_1361300	X
PF3D7_1361500	X
PF3D7_1362100
PF3D7_1363500
PF3D7_1363800
PF3D7_1364800
PF3D7_1366100
PF3D7_1366800	X
PF3D7_1368100
PF3D7_1369000
PF3D7_1401200
PF3D7_1402000	X
PF3D7_1402800
PF3D7_1403000	X
PF3D7_1403400	X
PF3D7_1404600	X
PF3D7_1405000
PF3D7_1407200
PF3D7_1409200	X
PF3D7_1410100
PF3D7_1410800
PF3D7_1411000	X
PF3D7_1411300
PF3D7_1412200
PF3D7_1412300
PF3D7_1413700	X
PF3D7_1415200
PF3D7_1415500	X
PF3D7_1415900
PF3D7_1416000
PF3D7_1416400
PF3D7_1417300
PF3D7_1417700	X
PF3D7_1420600
PF3D7_1420700
PF3D7_1422500
PF3D7_1423200
PF3D7_1423800
PF3D7_1425300
PF3D7_1428400	X
PF3D7_1430100	X
PF3D7_1431400
PF3D7_1432400
PF3D7_1433100
PF3D7_1433600
PF3D7_1434900
PF3D7_1435700	X
PF3D7_1440400
PF3D7_1440600	X
PF3D7_1440800	X
PF3D7_1440900
PF3D7_1444000
PF3D7_1444100
PF3D7_1444200
PF3D7_1444500
PF3D7_1447300
PF3D7_1449000
PF3D7_1451300	X
PF3D7_1451700
PF3D7_1458300
PF3D7_1460900	X
PF3D7_1462500
PF3D7_1463900	X
PF3D7_1464300
PF3D7_1464400
PF3D7_1465700	X
PF3D7_1465800
PF3D7_1466000	X
PF3D7_1468000
PF3D7_1471500
PF3D7_1472500
PF3D7_1472600	X
PF3D7_1472800
PF3D7_1474200
PF3D7_1474400	X
PF3D7_1476000	X
PF3D7_1476200	X
PF3D7_1476400	X
PF3D7_1477100
PF3D7_1477500
PF3D7_1478400
PF3D7_1478700
